# Supplementary material for: 2-[(E)-2-(4-Ethoxy­phen­yl)ethen­yl]-1-methyl­pyridinium 4-bromo­benzene­sulfonate monohydrate
Source: Acta Crystallogr Sect E Struct Rep Online. 2010 Jan 9;66(Pt 2):o305–6. doi: 10.1107/S1600536809055846 (PMC2979781; doi:10.1107/S1600536809055846)
Supplement: Supplementary file 1 [file e-66-0o305-sup1.cif]

##############################################################################
###                                                                        ###
###        Electronic paper (Acta Crystallographica Section E)             ###
###                                                                        ###
##############################################################################
#                                                                            #
# This CIF contains the data in a paper accepted for publication in Acta     #
# Crystallographica Section E. It conforms to the requirements of Notes      #
# for Authors for Section E, and has been peer reviewed under the auspices   #
# of the IUCr Commission on Journals.                                        #
#                                                                            #
# Full details of the Crystallographic Information File format               #
# are given in the paper "The Crystallographic Information File (CIF):       #
# a New Standard Archive File for Crystallography" by S. R. Hall, F. H.      #
# Allen and I. D. Brown [Acta Cryst. (1991), A47, 655-685].                  #
#                                                                            #
# The current version of the core CIF dictionary is obtainable from          #
# ftp://ftp.iucr.org/pub/cif_core.dic. The current version number is 2.4.    #
#                                                                            #
# Software is freely available for graphical display of the structure(s) in  #
# this CIF.  For information consult the CIF home page http://www.iucr.org/  #
# cif/home.html                                                              #
#                                                                            #
# This file may be used for bona fide research purposes within the           #
# scientific community so long as proper attribution is given to the journal # 
# article from which it was obtained.                                        #
#                                                                            #
##############################################################################
                                             
data_global
_audit_creation_method     'form.cif (version 2.0)'
_journal_data_validation_number     ?
_journal_date_recd_electronic     2009-12-30
_journal_date_accepted     2009-12-30
_journal_name_full     'Acta Crystallographica, Section E'
_journal_year     2010
_journal_volume     66
_journal_issue      2
_journal_page_first     o305
_journal_page_last     o306
_journal_paper_category     QO
_journal_coeditor_code     CI5012
_publ_contact_author_name     'Prof. Fun Hoong-Kun'
_publ_contact_author_address
;
      X-ray Crystallography Unit
      School of Physics
      Universiti Sains Malaysia
      11800 USM, Penang
      MALAYSIA
;
_publ_contact_author_email     'hkfun@usm.my'
_publ_contact_author_fax     '6 04 6579150'
_publ_contact_author_phone     '6 04 6577888  Ext. 3690'
_publ_section_title
;
2-[(<i>E</i>)-2-(4-Ethoxyphenyl)ethenyl]-1-methylpyridinium
4-bromobenzenesulfonate monohydrate
;
_publ_section_title_footnote
;
 This paper is dedicated to His Majesty King Bhumibol Adulyadej of Thailand
(King Rama IX) for his sustainable development of the country.
;
loop_
    _publ_author_name
    _publ_author_footnote
    _publ_author_address
    'Hoong-Kun Fun'
;
      Thomson Reuters ResearcherID: A-3561-2009.
;
;     X-ray Crystallography Unit
      School of Physics
      Universiti Sains Malaysia
      11800 USM, Penang
      Malaysia
;
    'Kullapa Chanawanno' ?
;     Crystal Materials Research Unit
      Department of Chemistry
      Faculty of Science
      Prince of Songkla University
      Hat-Yai, Songkhla 90112
      Thailand
;
    'Suchada Chantrapromma'
;
      Additional correspondence author, e-mail: suchada.c@psu.ac.th.
      Thomson Reuters ResearcherID: A-5085-2009.
;
;     Crystal Materials Research Unit
      Department of Chemistry
      Faculty of Science
      Prince of Songkla University
      Hat-Yai, Songkhla 90112
      Thailand
;
data_I
_audit_creation_method     SHELXL-97
_chemical_name_systematic
;
2-[(<i>E</i>)-2-(4-Ethoxyphenyl)ethenyl]-1-methylpyridinium
4-bromobenzenesulfonate monohydrate
;
_chemical_name_common
;
;
_chemical_formula_moiety     'C16 H18 N O +, C6 H4 Br O3 S -, H2 O'
_chemical_formula_sum     'C22 H24 Br N O5 S'
_chemical_formula_iupac     'C16 H18 N O +, C6 H4 Br O3 S -, H2 O'
_chemical_formula_weight     494.39
_chemical_melting_point     ?
_chemical_melting_point_gt     463
_chemical_melting_point_lt     465
_symmetry_cell_setting     Monoclinic
_symmetry_space_group_name_H-M     'P 21/c'
_symmetry_space_group_name_Hall     '-P 2ybc'
loop_
    _symmetry_equiv_pos_as_xyz
    'x, y, z'
    '-x, y+1/2, -z+1/2'
    '-x, -y, -z'
    'x, -y-1/2, z-1/2'
_cell_length_a     9.8022(5)
_cell_length_b     6.5162(3)
_cell_length_c     34.9982(17)
_cell_angle_alpha     90.00
_cell_angle_beta     105.102(3)
_cell_angle_gamma     90.00
_cell_volume     2158.24(18)
_cell_formula_units_Z     4
_cell_measurement_reflns_used     6286
_cell_measurement_theta_min     2.41
_cell_measurement_theta_max     30.00
_cell_measurement_temperature     100
_exptl_crystal_description     Block
_exptl_crystal_colour     Yellow
_exptl_crystal_size_max     0.34
_exptl_crystal_size_mid     0.31
_exptl_crystal_size_min     0.19
_exptl_crystal_density_diffrn     1.522
_exptl_crystal_density_meas     ?
_exptl_crystal_density_method     'not measured'
_exptl_crystal_F_000     1016
_exptl_absorpt_coefficient_mu     2.035
_exptl_absorpt_correction_type     multi-scan
_exptl_absorpt_process_details     '(SADABS; Bruker, 2005)'
_exptl_absorpt_correction_T_min     0.5471
_exptl_absorpt_correction_T_max     0.7033
_exptl_special_details
;
The crystal was placed in the cold stream of an Oxford Cryosystems Cobra
open-flow nitrogen cryostat (Cosier & Glazer, 1986) operating at 100.0(1) K.
;
_diffrn_ambient_temperature     100
_diffrn_radiation_type     'MoK\a'
_diffrn_radiation_wavelength     0.71073
_diffrn_radiation_source     'sealed tube'
_diffrn_radiation_monochromator     'graphite'
_diffrn_measurement_device_type     'Bruker APEXII CCD area-detector'
_diffrn_measurement_method     '\f and \w scans'
_diffrn_detector_area_resol_mean     ?
_diffrn_reflns_number     30564
_diffrn_reflns_av_R_equivalents     0.0759
_diffrn_reflns_av_sigmaI/netI     0.0631
_diffrn_reflns_theta_min     2.41
_diffrn_reflns_theta_max     30.00
_diffrn_reflns_theta_full     30.00
_diffrn_measured_fraction_theta_max     0.998
_diffrn_measured_fraction_theta_full     0.998
_diffrn_reflns_limit_h_min     -13
_diffrn_reflns_limit_h_max     12
_diffrn_reflns_limit_k_min     -7
_diffrn_reflns_limit_k_max     9
_diffrn_reflns_limit_l_min     -49
_diffrn_reflns_limit_l_max     49
_diffrn_standards_number     0
_diffrn_standards_interval_count     .
_diffrn_standards_interval_time     .
_diffrn_standards_decay_%     ?
_refine_special_details
;
 Refinement of F^2^ against ALL reflections.  The weighted R-factor wR and
 goodness of fit S are based on F^2^, conventional R-factors R are based
 on F, with F set to zero for negative F^2^. The threshold expression of
 F^2^ > 2sigma(F^2^) is used only for calculating R-factors(gt) etc. and is
 not relevant to the choice of reflections for refinement.  R-factors based
 on F^2^ are statistically about twice as large as those based on F, and R-
 factors based on ALL data will be even larger.
;
_reflns_number_total     6286
_reflns_number_gt     4937
_reflns_threshold_expression     I>2\s(I)
_refine_ls_structure_factor_coef     Fsqd
_refine_ls_matrix_type     full
_refine_ls_R_factor_all     0.0879
_refine_ls_R_factor_gt     0.0709
_refine_ls_wR_factor_gt     0.2160
_refine_ls_wR_factor_ref     0.2240
_refine_ls_goodness_of_fit_ref     1.154
_refine_ls_restrained_S_all     1.154
_refine_ls_number_reflns     6286
_refine_ls_number_parameters     275
_refine_ls_number_restraints     0
_refine_ls_hydrogen_treatment     constr
_refine_ls_weighting_scheme     calc
_refine_ls_weighting_details
        'calc w=1/[\s^2^(Fo^2^)+(0.0686P)^2^+18.6991P] where P=(Fo^2^+2Fc^2^)/3'
_atom_sites_solution_hydrogens     geom
_atom_sites_solution_primary     direct
_atom_sites_solution_secondary     difmap
_refine_ls_shift/su_max     0.001
_refine_ls_shift/su_max_lt     0.001
_refine_ls_shift/su_mean     0.000
_refine_diff_density_max     1.255
_refine_diff_density_min     -1.357
_refine_ls_extinction_method     none
_refine_ls_extinction_coef     ?
loop_
    _atom_type_symbol
    _atom_type_description
    _atom_type_scat_dispersion_real
    _atom_type_scat_dispersion_imag
    _atom_type_scat_source
    'C' 'C' 0.0033 0.0016
                         'International Tables Vol C Tables 4.2.6.8 and 6.1.1.4'
    'H' 'H' 0.0000 0.0000
                         'International Tables Vol C Tables 4.2.6.8 and 6.1.1.4'
    'N' 'N' 0.0061 0.0033
                         'International Tables Vol C Tables 4.2.6.8 and 6.1.1.4'
    'O' 'O' 0.0106 0.0060
                         'International Tables Vol C Tables 4.2.6.8 and 6.1.1.4'
    'S' 'S' 0.1246 0.1234
                         'International Tables Vol C Tables 4.2.6.8 and 6.1.1.4'
    'Br' 'Br' -0.2901 2.4595
                         'International Tables Vol C Tables 4.2.6.8 and 6.1.1.4'
_computing_data_collection     'APEX2 (Bruker, 2005)'
_computing_cell_refinement     'SAINT (Bruker, 2005)'
_computing_data_reduction     'SAINT (Bruker, 2005)'
_computing_structure_solution     'SHELXTL (Sheldrick, 2008)'
_computing_structure_refinement     'SHELXTL (Sheldrick, 2008)'
_computing_molecular_graphics     'SHELXTL (Sheldrick, 2008)'
_computing_publication_material
;
SHELXTL (Sheldrick, 2008) and PLATON (Spek, 2009)
;
loop_
    _atom_site_type_symbol
    _atom_site_label
    _atom_site_fract_x
    _atom_site_fract_y
    _atom_site_fract_z
    _atom_site_U_iso_or_equiv
    _atom_site_adp_type
    _atom_site_calc_flag
    _atom_site_refinement_flags
    _atom_site_occupancy
    _atom_site_disorder_assembly
    _atom_site_disorder_group
    Br Br1 0.61259(6) 1.18042(10) 0.235458(16) 0.02660(17) Uani d . 1 . .
    S S1 0.57829(13) 0.5608(2) 0.09005(4) 0.0181(3) Uani d . 1 . .
    O O1 0.0959(4) 1.1839(6) 0.19616(10) 0.0174(7) Uani d . 1 . .
    O O2 0.5793(5) 0.6847(7) 0.05563(12) 0.0308(9) Uani d . 1 . .
    O O3 0.6973(4) 0.4215(7) 0.10216(13) 0.0288(9) Uani d . 1 . .
    O O4 0.4420(4) 0.4596(6) 0.08582(11) 0.0212(7) Uani d . 1 . .
    N N1 -0.0521(5) 0.0228(7) 0.05416(12) 0.0165(8) Uani d . 1 . .
    C C1 -0.0322(6) -0.1561(8) 0.03624(14) 0.0190(10) Uani d . 1 . .
    H H1A -0.1099 -0.2379 0.0248 0.023 Uiso calc R 1 . .
    C C2 0.0992(6) -0.2181(8) 0.03460(14) 0.0200(10) Uani d . 1 . .
    H H2A 0.1112 -0.3418 0.0226 0.024 Uiso calc R 1 . .
    C C3 0.2145(6) -0.0946(8) 0.05103(15) 0.0205(10) Uani d . 1 . .
    H H3A 0.3045 -0.1329 0.0497 0.025 Uiso calc R 1 . .
    C C4 0.1943(6) 0.0864(9) 0.06946(15) 0.0201(10) Uani d . 1 . .
    H H4A 0.2718 0.1689 0.0807 0.024 Uiso calc R 1 . .
    C C5 0.0596(5) 0.1481(8) 0.07152(14) 0.0159(9) Uani d . 1 . .
    C C6 0.0314(5) 0.3379(8) 0.09094(14) 0.0168(9) Uani d . 1 . .
    H H6A -0.0618 0.3793 0.0875 0.020 Uiso calc R 1 . .
    C C7 0.1350(5) 0.4535(8) 0.11338(14) 0.0164(9) Uani d . 1 . .
    H H7A 0.2272 0.4087 0.1163 0.020 Uiso calc R 1 . .
    C C8 0.1164(5) 0.6439(8) 0.13376(14) 0.0160(9) Uani d . 1 . .
    C C9 0.2375(5) 0.7467(8) 0.15528(14) 0.0173(9) Uani d . 1 . .
    H H9A 0.3262 0.6938 0.1559 0.021 Uiso calc R 1 . .
    C C10 0.2276(5) 0.9264(8) 0.17581(14) 0.0175(9) Uani d . 1 . .
    H H10A 0.3092 0.9922 0.1901 0.021 Uiso calc R 1 . .
    C C11 0.0950(5) 1.0080(7) 0.17496(13) 0.0142(8) Uani d . 1 . .
    C C12 -0.0272(5) 0.9066(8) 0.15352(14) 0.0151(9) Uani d . 1 . .
    H H12A -0.1159 0.9596 0.1528 0.018 Uiso calc R 1 . .
    C C13 -0.0152(5) 0.7263(8) 0.13326(14) 0.0161(9) Uani d . 1 . .
    H H13A -0.0967 0.6596 0.1191 0.019 Uiso calc R 1 . .
    C C14 -0.1979(5) 0.0792(9) 0.05387(16) 0.0207(10) Uani d . 1 . .
    H H14A -0.2612 -0.0282 0.0415 0.031 Uiso calc R 1 . .
    H H14B -0.2233 0.2044 0.0393 0.031 Uiso calc R 1 . .
    H H14C -0.2042 0.0981 0.0806 0.031 Uiso calc R 1 . .
    C C15 -0.0362(5) 1.2805(8) 0.19457(14) 0.0174(9) Uani d . 1 . .
    H H15A -0.1005 1.1843 0.2019 0.021 Uiso calc R 1 . .
    H H15B -0.0792 1.3308 0.1681 0.021 Uiso calc R 1 . .
    C C16 -0.0034(6) 1.4575(8) 0.22382(15) 0.0211(10) Uani d . 1 . .
    H H16A -0.0891 1.5296 0.2235 0.032 Uiso calc R 1 . .
    H H16B 0.0619 1.5497 0.2165 0.032 Uiso calc R 1 . .
    H H16C 0.0377 1.4051 0.2499 0.032 Uiso calc R 1 . .
    C C17 0.5949(5) 0.7380(8) 0.13010(14) 0.0165(9) Uani d . 1 . .
    C C18 0.5583(5) 0.9431(8) 0.12275(15) 0.0194(9) Uani d . 1 . .
    H H18A 0.5304 0.9911 0.0969 0.023 Uiso calc R 1 . .
    C C19 0.5634(5) 1.0763(8) 0.15409(16) 0.0206(10) Uani d . 1 . .
    H H19A 0.5389 1.2137 0.1495 0.025 Uiso calc R 1 . .
    C C20 0.6059(5) 1.0000(8) 0.19242(15) 0.0187(9) Uani d . 1 . .
    C C21 0.6451(5) 0.7944(9) 0.20045(15) 0.0203(10) Uani d . 1 . .
    H H21A 0.6745 0.7465 0.2263 0.024 Uiso calc R 1 . .
    C C22 0.6388(5) 0.6640(8) 0.16850(15) 0.0194(9) Uani d . 1 . .
    H H22A 0.6641 0.5268 0.1729 0.023 Uiso calc R 1 . .
    O O1W 0.2862(4) 0.4509(7) 0.00213(12) 0.0272(9) Uani d . 1 . .
    H H2W1 0.3391 0.4482 0.0256 0.06(3) Uiso d R 1 . .
    H H1W1 0.3314 0.3960 -0.0129 0.04(2) Uiso d R 1 . .
loop_
    _atom_site_aniso_label
    _atom_site_aniso_U_11
    _atom_site_aniso_U_22
    _atom_site_aniso_U_33
    _atom_site_aniso_U_12
    _atom_site_aniso_U_13
    _atom_site_aniso_U_23
    Br1 0.0304(3) 0.0266(3) 0.0250(3) -0.0038(2) 0.0113(2) -0.0113(2)
    S1 0.0172(5) 0.0182(6) 0.0201(5) -0.0051(4) 0.0070(4) -0.0055(4)
    O1 0.0171(16) 0.0143(16) 0.0206(16) -0.0004(13) 0.0045(13) -0.0053(13)
    O2 0.043(2) 0.029(2) 0.0243(19) -0.011(2) 0.0162(18) -0.0062(17)
    O3 0.0190(18) 0.028(2) 0.038(2) 0.0020(16) 0.0049(16) -0.0159(18)
    O4 0.0161(16) 0.0216(19) 0.0256(18) -0.0063(14) 0.0049(14) -0.0051(15)
    N1 0.020(2) 0.014(2) 0.0161(18) -0.0013(16) 0.0057(15) -0.0011(15)
    C1 0.028(3) 0.015(2) 0.015(2) -0.0033(19) 0.0065(18) -0.0008(17)
    C2 0.030(3) 0.014(2) 0.016(2) 0.0012(19) 0.0053(19) -0.0025(17)
    C3 0.024(2) 0.019(2) 0.019(2) 0.005(2) 0.0057(18) -0.0003(19)
    C4 0.021(2) 0.021(3) 0.018(2) -0.0006(19) 0.0046(18) -0.0046(18)
    C5 0.020(2) 0.013(2) 0.0142(19) -0.0031(17) 0.0036(16) -0.0017(16)
    C6 0.018(2) 0.015(2) 0.018(2) 0.0004(18) 0.0046(17) -0.0012(17)
    C7 0.018(2) 0.016(2) 0.016(2) 0.0005(18) 0.0070(17) -0.0011(17)
    C8 0.018(2) 0.016(2) 0.0148(19) -0.0022(17) 0.0051(16) -0.0016(17)
    C9 0.018(2) 0.016(2) 0.018(2) -0.0004(17) 0.0060(17) -0.0034(17)
    C10 0.016(2) 0.019(2) 0.017(2) -0.0034(18) 0.0034(16) -0.0048(18)
    C11 0.017(2) 0.013(2) 0.0131(19) -0.0020(16) 0.0043(16) -0.0019(16)
    C12 0.014(2) 0.016(2) 0.0152(19) 0.0006(17) 0.0043(16) -0.0012(17)
    C13 0.017(2) 0.016(2) 0.015(2) -0.0011(17) 0.0040(16) -0.0018(17)
    C14 0.017(2) 0.018(2) 0.027(2) -0.0029(18) 0.0048(18) -0.0055(19)
    C15 0.022(2) 0.012(2) 0.018(2) 0.0016(18) 0.0047(17) -0.0020(17)
    C16 0.025(2) 0.017(2) 0.021(2) 0.006(2) 0.0044(19) -0.0040(18)
    C17 0.014(2) 0.017(2) 0.019(2) -0.0039(17) 0.0065(17) -0.0058(17)
    C18 0.018(2) 0.020(2) 0.020(2) -0.0010(19) 0.0049(18) -0.0013(19)
    C19 0.018(2) 0.016(2) 0.026(2) -0.0003(18) 0.0045(19) -0.0038(19)
    C20 0.017(2) 0.020(2) 0.020(2) -0.0020(18) 0.0061(17) -0.0057(18)
    C21 0.020(2) 0.021(3) 0.019(2) -0.001(2) 0.0047(18) -0.0016(19)
    C22 0.019(2) 0.017(2) 0.023(2) -0.0015(18) 0.0068(18) -0.0037(19)
    O1W 0.0217(18) 0.036(2) 0.0234(19) -0.0020(17) 0.0056(15) -0.0065(17)
_geom_special_details
;
 All esds (except the esd in the dihedral angle between two l.s. planes)
 are estimated using the full covariance matrix.  The cell esds are taken
 into account individually in the estimation of esds in distances, angles
 and torsion angles; correlations between esds in cell parameters are only
 used when they are defined by crystal symmetry.  An approximate (isotropic)
 treatment of cell esds is used for estimating esds involving l.s. planes.
;
loop_
    _geom_bond_atom_site_label_1
    _geom_bond_atom_site_label_2
    _geom_bond_site_symmetry_2
    _geom_bond_distance
    _geom_bond_publ_flag
    Br1 C20 . 1.898(5) ?
    S1 O3 . 1.451(4) ?
    S1 O2 . 1.452(4) ?
    S1 O4 . 1.462(4) ?
    S1 C17 . 1.790(5) ?
    O1 C11 . 1.365(6) ?
    O1 C15 . 1.427(6) ?
    N1 C1 . 1.361(6) ?
    N1 C5 . 1.374(6) ?
    N1 C14 . 1.473(7) ?
    C1 C2 . 1.366(8) ?
    C1 H1A . 0.93 ?
    C2 C3 . 1.385(8) ?
    C2 H2A . 0.93 ?
    C3 C4 . 1.383(7) ?
    C3 H3A . 0.93 ?
    C4 C5 . 1.401(7) ?
    C4 H4A . 0.93 ?
    C5 C6 . 1.471(7) ?
    C6 C7 . 1.341(7) ?
    C6 H6A . 0.93 ?
    C7 C8 . 1.466(7) ?
    C7 H7A . 0.93 ?
    C8 C13 . 1.393(7) ?
    C8 C9 . 1.400(7) ?
    C9 C10 . 1.390(7) ?
    C9 H9A . 0.93 ?
    C10 C11 . 1.397(7) ?
    C10 H10A . 0.93 ?
    C11 C12 . 1.402(6) ?
    C12 C13 . 1.393(7) ?
    C12 H12A . 0.93 ?
    C13 H13A . 0.93 ?
    C14 H14A . 0.96 ?
    C14 H14B . 0.96 ?
    C14 H14C . 0.96 ?
    C15 C16 . 1.520(7) ?
    C15 H15A . 0.97 ?
    C15 H15B . 0.97 ?
    C16 H16A . 0.96 ?
    C16 H16B . 0.96 ?
    C16 H16C . 0.96 ?
    C17 C22 . 1.387(7) ?
    C17 C18 . 1.390(8) ?
    C18 C19 . 1.390(7) ?
    C18 H18A . 0.93 ?
    C19 C20 . 1.389(7) ?
    C19 H19A . 0.93 ?
    C20 C21 . 1.402(8) ?
    C21 C22 . 1.393(7) ?
    C21 H21A . 0.93 ?
    C22 H22A . 0.93 ?
    O1W H2W1 . 0.85 ?
    O1W H1W1 . 0.85 ?
loop_
    _geom_angle_atom_site_label_1
    _geom_angle_atom_site_label_2
    _geom_angle_atom_site_label_3
    _geom_angle_site_symmetry_1
    _geom_angle_site_symmetry_3
    _geom_angle
    _geom_angle_publ_flag
    O3 S1 O2 . . 114.3(3) ?
    O3 S1 O4 . . 113.0(3) ?
    O2 S1 O4 . . 111.7(3) ?
    O3 S1 C17 . . 105.8(2) ?
    O2 S1 C17 . . 105.8(3) ?
    O4 S1 C17 . . 105.3(2) ?
    C11 O1 C15 . . 118.2(4) ?
    C1 N1 C5 . . 121.3(4) ?
    C1 N1 C14 . . 117.7(4) ?
    C5 N1 C14 . . 121.0(4) ?
    N1 C1 C2 . . 121.5(5) ?
    N1 C1 H1A . . 119.2 ?
    C2 C1 H1A . . 119.2 ?
    C1 C2 C3 . . 119.2(5) ?
    C1 C2 H2A . . 120.4 ?
    C3 C2 H2A . . 120.4 ?
    C4 C3 C2 . . 119.3(5) ?
    C4 C3 H3A . . 120.4 ?
    C2 C3 H3A . . 120.4 ?
    C3 C4 C5 . . 121.3(5) ?
    C3 C4 H4A . . 119.3 ?
    C5 C4 H4A . . 119.3 ?
    N1 C5 C4 . . 117.4(4) ?
    N1 C5 C6 . . 118.7(4) ?
    C4 C5 C6 . . 123.9(4) ?
    C7 C6 C5 . . 122.6(5) ?
    C7 C6 H6A . . 118.7 ?
    C5 C6 H6A . . 118.7 ?
    C6 C7 C8 . . 126.1(5) ?
    C6 C7 H7A . . 116.9 ?
    C8 C7 H7A . . 116.9 ?
    C13 C8 C9 . . 118.4(5) ?
    C13 C8 C7 . . 123.5(4) ?
    C9 C8 C7 . . 118.1(4) ?
    C10 C9 C8 . . 121.2(5) ?
    C10 C9 H9A . . 119.4 ?
    C8 C9 H9A . . 119.4 ?
    C9 C10 C11 . . 119.9(4) ?
    C9 C10 H10A . . 120.0 ?
    C11 C10 H10A . . 120.0 ?
    O1 C11 C10 . . 115.7(4) ?
    O1 C11 C12 . . 124.7(4) ?
    C10 C11 C12 . . 119.5(4) ?
    C13 C12 C11 . . 119.7(4) ?
    C13 C12 H12A . . 120.1 ?
    C11 C12 H12A . . 120.1 ?
    C12 C13 C8 . . 121.3(5) ?
    C12 C13 H13A . . 119.4 ?
    C8 C13 H13A . . 119.4 ?
    N1 C14 H14A . . 109.5 ?
    N1 C14 H14B . . 109.5 ?
    H14A C14 H14B . . 109.5 ?
    N1 C14 H14C . . 109.5 ?
    H14A C14 H14C . . 109.5 ?
    H14B C14 H14C . . 109.5 ?
    O1 C15 C16 . . 106.1(4) ?
    O1 C15 H15A . . 110.5 ?
    C16 C15 H15A . . 110.5 ?
    O1 C15 H15B . . 110.5 ?
    C16 C15 H15B . . 110.5 ?
    H15A C15 H15B . . 108.7 ?
    C15 C16 H16A . . 109.5 ?
    C15 C16 H16B . . 109.5 ?
    H16A C16 H16B . . 109.5 ?
    C15 C16 H16C . . 109.5 ?
    H16A C16 H16C . . 109.5 ?
    H16B C16 H16C . . 109.5 ?
    C22 C17 C18 . . 120.9(5) ?
    C22 C17 S1 . . 118.5(4) ?
    C18 C17 S1 . . 120.6(4) ?
    C19 C18 C17 . . 120.0(5) ?
    C19 C18 H18A . . 120.0 ?
    C17 C18 H18A . . 120.0 ?
    C20 C19 C18 . . 118.6(5) ?
    C20 C19 H19A . . 120.7 ?
    C18 C19 H19A . . 120.7 ?
    C19 C20 C21 . . 122.2(5) ?
    C19 C20 Br1 . . 119.0(4) ?
    C21 C20 Br1 . . 118.8(4) ?
    C22 C21 C20 . . 118.0(5) ?
    C22 C21 H21A . . 121.0 ?
    C20 C21 H21A . . 121.0 ?
    C17 C22 C21 . . 120.2(5) ?
    C17 C22 H22A . . 119.9 ?
    C21 C22 H22A . . 119.9 ?
    H2W1 O1W H1W1 . . 107.7 ?
loop_
    _geom_torsion_atom_site_label_1
    _geom_torsion_atom_site_label_2
    _geom_torsion_atom_site_label_3
    _geom_torsion_atom_site_label_4
    _geom_torsion_site_symmetry_1
    _geom_torsion_site_symmetry_2
    _geom_torsion_site_symmetry_3
    _geom_torsion_site_symmetry_4
    _geom_torsion
    _geom_torsion_publ_flag
    C5 N1 C1 C2 . . . . -0.3(7) ?
    C14 N1 C1 C2 . . . . 178.9(5) ?
    N1 C1 C2 C3 . . . . -1.0(8) ?
    C1 C2 C3 C4 . . . . 1.4(8) ?
    C2 C3 C4 C5 . . . . -0.6(8) ?
    C1 N1 C5 C4 . . . . 1.1(7) ?
    C14 N1 C5 C4 . . . . -178.1(5) ?
    C1 N1 C5 C6 . . . . -179.1(4) ?
    C14 N1 C5 C6 . . . . 1.8(7) ?
    C3 C4 C5 N1 . . . . -0.6(7) ?
    C3 C4 C5 C6 . . . . 179.5(5) ?
    N1 C5 C6 C7 . . . . 170.2(5) ?
    C4 C5 C6 C7 . . . . -10.0(8) ?
    C5 C6 C7 C8 . . . . -179.9(5) ?
    C6 C7 C8 C13 . . . . 2.2(8) ?
    C6 C7 C8 C9 . . . . -178.7(5) ?
    C13 C8 C9 C10 . . . . 0.1(7) ?
    C7 C8 C9 C10 . . . . -179.0(5) ?
    C8 C9 C10 C11 . . . . -0.4(8) ?
    C15 O1 C11 C10 . . . . 176.5(4) ?
    C15 O1 C11 C12 . . . . -4.3(7) ?
    C9 C10 C11 O1 . . . . 179.6(4) ?
    C9 C10 C11 C12 . . . . 0.4(7) ?
    O1 C11 C12 C13 . . . . -179.3(4) ?
    C10 C11 C12 C13 . . . . -0.2(7) ?
    C11 C12 C13 C8 . . . . -0.1(7) ?
    C9 C8 C13 C12 . . . . 0.1(7) ?
    C7 C8 C13 C12 . . . . 179.2(5) ?
    C11 O1 C15 C16 . . . . 174.6(4) ?
    O3 S1 C17 C22 . . . . -39.4(5) ?
    O2 S1 C17 C22 . . . . -161.1(4) ?
    O4 S1 C17 C22 . . . . 80.5(4) ?
    O3 S1 C17 C18 . . . . 143.5(4) ?
    O2 S1 C17 C18 . . . . 21.8(5) ?
    O4 S1 C17 C18 . . . . -96.6(4) ?
    C22 C17 C18 C19 . . . . -1.0(7) ?
    S1 C17 C18 C19 . . . . 176.0(4) ?
    C17 C18 C19 C20 . . . . 0.2(7) ?
    C18 C19 C20 C21 . . . . 0.8(8) ?
    C18 C19 C20 Br1 . . . . -179.8(4) ?
    C19 C20 C21 C22 . . . . -0.9(8) ?
    Br1 C20 C21 C22 . . . . 179.7(4) ?
    C18 C17 C22 C21 . . . . 0.9(7) ?
    S1 C17 C22 C21 . . . . -176.2(4) ?
    C20 C21 C22 C17 . . . . 0.1(7) ?
loop_
    _geom_hbond_atom_site_label_D
    _geom_hbond_atom_site_label_H
    _geom_hbond_atom_site_label_A
    _geom_hbond_site_symmetry_A
    _geom_hbond_distance_DH
    _geom_hbond_distance_HA
    _geom_hbond_distance_DA
    _geom_hbond_angle_DHA
    _geom_hbond_publ_flag
    O1W H2W1 O4 1_555 0.85 2.09 2.929(6) 171 y
    O1W H1W1 O2 3_665 0.85 1.99 2.827(6) 168 y
    C1 H1A O1W 3_555 0.93 2.23 3.154(7) 176 y
    C2 H2A O1W 1_545 0.93 2.43 3.223(7) 143 y
    C4 H4A O4 1_555 0.93 2.50 3.378(7) 158 y
    C6 H6A O3 1_455 0.93 2.56 3.442(7) 159 y
    C13 H13A O3 1_455 0.93 2.49 3.387(7) 161 y
    C14 H14A O2 1_445 0.96 2.57 3.384(7) 143 y
    C14 H14C O3 1_455 0.96 2.51 3.129(7) 122 y
