# Supplementary material for: 2-[(E)-2-(4-Ethoxy­phen­yl)ethen­yl]-1-methyl­pyridinium 4-bromo­benzene­sulfonate monohydrate
Source: Acta Crystallogr Sect E Struct Rep Online. 2010 Jan 9;66(Pt 2):o305–6. doi: 10.1107/S1600536809055846 (PMC2979781; doi:10.1107/S1600536809055846)
Supplement: Supplementary file 2 [file e-66-0o305-Isup2.hkl]

# 
# h,k,l, Fc-squared, Fo-squared, sigma(Fo-squared) and status flag 
# 
data_I
_shelx_title ' k4b_0m in P2(1)/c (100K)' 
_shelx_refln_list_code          4 
_shelx_F_calc_maximum      273.46 
_exptl_crystal_F_000      1016.00 
_reflns_d_resolution_high  0.7108 
 
loop_ 
 _symmetry_equiv_pos_as_xyz 
 'x, y, z' 
 '-x, y+1/2, -z+1/2' 
 '-x, -y, -z' 
 'x, -y-1/2, z-1/2' 
 
_cell_length_a     9.8022 
_cell_length_b     6.5162 
_cell_length_c    34.9982 
_cell_angle_alpha  90.000 
_cell_angle_beta  105.102 
_cell_angle_gamma  90.000 
 
_shelx_F_squared_multiplier     1.000 
 
loop_ 
 _refln_index_h 
 _refln_index_k 
 _refln_index_l 
 _refln_F_squared_calc 
 _refln_F_squared_meas 
 _refln_F_squared_sigma 
 _refln_observed_status 
   2   0   0    20749.21    16162.44   1261.15 o 
   3   0   0    16628.22    13723.90    661.22 o 
   4   0   0    10133.56     9513.29    402.03 o 
   5   0   0    17599.77    16613.19    745.19 o 
   6   0   0    12471.33    11133.47    457.92 o 
   7   0   0      584.16      592.39     33.77 o 
   8   0   0       69.89      110.37     63.25 o 
   9   0   0       72.34       94.68     36.20 o 
  10   0   0     1657.21     1768.19    142.98 o 
  11   0   0      190.19      190.91     55.39 o 
  12   0   0      368.64      371.07    111.67 o 
  13   0   0       31.32       52.74     41.09 o 
   1   1   0     2284.36     3252.13    159.65 o 
   2   1   0      749.25      728.14    140.06 o 
   3   1   0     1011.10     1270.12     71.44 o 
   4   1   0      760.93      625.33     25.22 o 
   5   1   0     1515.87     1381.05     49.44 o 
   6   1   0     1636.46     1548.47     45.47 o 
   7   1   0     3841.29     3614.65    106.77 o 
   8   1   0       10.90       34.34     27.17 o 
   9   1   0       11.15       72.78     66.24 o 
  10   1   0      639.36      647.04     34.29 o 
  11   1   0      950.84      913.35     54.32 o 
  12   1   0     1128.81     1186.59     97.48 o 
  13   1   0        0.67      -20.92     17.14 o 
   0   2   0       71.80      128.09     19.70 o 
   1   2   0       47.98      697.03     90.00 o 
   2   2   0      484.27     1218.09     57.33 o 
   3   2   0     3667.49     3597.77    100.68 o 
   4   2   0     4350.56     3988.36    118.71 o 
   5   2   0     1072.54     1169.84     80.80 o 
   6   2   0        6.37      222.92     32.81 o 
   7   2   0     2163.55     2005.92     77.05 o 
   8   2   0     3769.98     3391.32    115.84 o 
   9   2   0      894.93      884.55     40.44 o 
  10   2   0       81.83      106.12     30.46 o 
  11   2   0        3.92      -10.14     17.98 o 
  12   2   0       15.79        6.02     19.68 o 
   1   3   0      374.82      335.52     28.73 o 
   2   3   0      627.28     1950.72    113.83 o 
   3   3   0     3501.97     3446.52    107.41 o 
   4   3   0      624.87      618.38     22.49 o 
   5   3   0      715.06      725.24     22.78 o 
   6   3   0       38.54      236.32     28.11 o 
   7   3   0      144.91      495.94     54.94 o 
   8   3   0      854.41      784.41     40.04 o 
   9   3   0        0.40       -6.73     15.15 o 
  10   3   0       29.45       48.83     31.48 o 
  11   3   0       92.66      120.26     21.60 o 
  12   3   0       54.23       68.98     22.07 o 
   0   4   0      135.31      403.39     72.67 o 
   1   4   0       22.34       53.81     10.04 o 
   2   4   0      382.25      401.87     19.82 o 
   3   4   0        5.06       36.99     27.80 o 
   4   4   0        3.48      249.21     36.34 o 
   5   4   0       35.42      220.71     48.26 o 
   6   4   0      312.57      353.30     45.64 o 
   7   4   0      292.85      297.20     58.39 o 
   8   4   0       23.84       66.09     47.76 o 
   9   4   0        9.64       30.52     19.02 o 
  10   4   0       11.85       35.50     41.12 o 
  11   4   0        3.32        1.08     44.39 o 
   1   5   0      709.41      693.83     36.27 o 
   2   5   0     4645.20     4097.93    129.31 o 
   3   5   0     2786.59     2458.71     85.59 o 
   4   5   0     2821.34     2773.99    105.17 o 
   5   5   0      434.56      516.90     51.59 o 
   6   5   0      435.18      462.92     37.22 o 
   7   5   0     1204.61     1175.29     70.02 o 
   8   5   0      597.09      612.70     95.82 o 
   9   5   0      229.65      218.51     35.19 o 
  10   5   0        3.58       -4.78     29.69 o 
  11   5   0       23.74       11.95     57.64 o 
   0   6   0      436.06      355.35     75.26 o 
   1   6   0       36.60       75.48     41.15 o 
   2   6   0      898.23      873.50     42.50 o 
   3   6   0     1618.67     1472.74     58.03 o 
   4   6   0     3898.25     3634.04    137.24 o 
   5   6   0       16.34       65.65     24.28 o 
   6   6   0       68.91       59.71     22.30 o 
   7   6   0      685.13      749.93     59.04 o 
   8   6   0     1319.45     1411.39     93.02 o 
   9   6   0     1330.94     1370.56     95.05 o 
  10   6   0       33.32       45.57     40.79 o 
   1   7   0       44.52       27.88     64.00 o 
   2   7   0      767.17      873.95     90.03 o 
   3   7   0      188.56      198.68     33.50 o 
   4   7   0        1.99      -17.30     41.78 o 
   5   7   0      467.72      438.98     37.43 o 
   6   7   0     1053.48     1166.30     87.64 o 
   7   7   0      177.23      165.65    124.27 o 
   8   7   0      298.55      298.37     51.39 o 
   0   8   0     3080.41     2918.29    304.00 o 
   1   8   0     1598.47     1882.88    164.37 o 
   2   8   0      114.09      211.10     80.87 o 
   3   8   0       49.12       71.85     83.39 o 
   4   8   0      542.90      543.02     43.63 o 
   5   8   0      872.21      884.44     60.16 o 
   6   8   0      217.70      231.28     32.12 o 
   1   9   0      152.53      125.42    102.94 o 
   2   9   0      260.25      201.45     97.54 o 
 -13   1   1      134.81       89.38     26.65 o 
 -12   1   1       38.15       56.70     17.39 o 
 -11   1   1       69.94      103.44     16.31 o 
 -10   1   1       78.89       75.35     22.42 o 
  -9   1   1      995.81      910.60     47.66 o 
  -8   1   1      460.68      442.68     58.54 o 
  -7   1   1     3448.41     3220.25     93.58 o 
  -6   1   1      178.27      175.96     44.81 o 
  -5   1   1     1386.72     1471.16     45.65 o 
  -4   1   1     3839.41     4031.12    121.96 o 
  -3   1   1    10163.18     9943.88    318.46 o 
  -2   1   1     3049.93     2424.38    158.67 o 
  -1   1   1     8613.18     7139.02    343.85 o 
   0   1   1       19.33       57.14      5.47 o 
   1   1   1    12244.86    11636.77    450.56 o 
   2   1   1     3192.17     3158.98    114.40 o 
   3   1   1     1393.32     1386.30     73.68 o 
   4   1   1       59.21      314.23     45.19 o 
   5   1   1      206.75      244.82     16.38 o 
   6   1   1     1267.99     1215.39     36.94 o 
   7   1   1     5591.61     5072.53    143.97 o 
   8   1   1      619.01      668.25     85.19 o 
   9   1   1      445.86      464.98     31.11 o 
  10   1   1      175.42      191.60     17.48 o 
  11   1   1      462.32      454.97     33.54 o 
  12   1   1      221.89      281.20     38.34 o 
  13   1   1        0.77      -19.45     17.48 o 
 -13   2   1        9.26      -17.96     22.82 o 
 -12   2   1        9.47      -10.06     19.70 o 
 -11   2   1        0.48      -16.58     17.82 o 
 -10   2   1     1492.31     1622.00     95.97 o 
  -9   2   1     1814.24     1855.36     73.11 o 
  -8   2   1      922.43      972.85     55.66 o 
  -7   2   1      853.48      858.11     30.29 o 
  -6   2   1     2349.89     2206.83     62.92 o 
  -5   2   1     4066.40     3552.16    100.90 o 
  -4   2   1    32278.29    32507.99    950.38 o 
  -3   2   1      657.92      572.27     40.12 o 
  -2   2   1     1700.67     1600.64     52.87 o 
  -1   2   1     1757.11     3748.00    192.60 o 
   0   2   1     9320.27    13189.63    495.03 o 
   1   2   1    18877.25    18162.19    516.48 o 
   2   2   1     6406.74     6187.47    192.72 o 
   3   2   1      109.30      133.88     10.86 o 
   4   2   1     2270.81     2305.52     67.72 o 
   5   2   1      835.63      798.79     84.39 o 
   6   2   1     2816.62     2691.66     74.92 o 
   7   2   1        1.31       -0.16     12.23 o 
   8   2   1      240.40      247.06     43.69 o 
   9   2   1      290.99      332.67     47.32 o 
  10   2   1      146.43      216.14     23.53 o 
  11   2   1      175.06      254.71     28.86 o 
  12   2   1       16.52       40.13     25.36 o 
 -12   3   1      188.70      222.34     69.33 o 
 -11   3   1      608.59      647.55     46.07 o 
 -10   3   1      290.13      383.61     31.32 o 
  -9   3   1       33.70       30.16     17.33 o 
  -8   3   1      751.36      731.40     62.11 o 
  -7   3   1     3090.76     2718.63     89.62 o 
  -6   3   1     2926.25     2691.89     76.30 o 
  -5   3   1      854.46      912.00     46.91 o 
  -4   3   1      305.59      257.13     22.87 o 
  -3   3   1     1603.80     1285.90     46.41 o 
  -2   3   1     4187.88     3827.04    105.04 o 
  -1   3   1     2839.44     2663.28     81.49 o 
   0   3   1      203.97      196.85     10.90 o 
   1   3   1     1221.15     1485.97     43.38 o 
   2   3   1     8429.26     8579.27    243.70 o 
   3   3   1     1363.65     1437.43     66.85 o 
   4   3   1      279.47      410.32     26.19 o 
   5   3   1     1447.91     1414.76     59.86 o 
   6   3   1     1508.44     1495.01     46.14 o 
   7   3   1     1289.79     1230.22     45.45 o 
   8   3   1      250.69      297.33     18.92 o 
   9   3   1        3.06        4.75     22.32 o 
  10   3   1      100.78      106.86     19.11 o 
  11   3   1      598.92      653.05     62.97 o 
  12   3   1       77.28       77.48     22.79 o 
 -12   4   1      255.28      232.80     25.64 o 
 -11   4   1      316.66      365.15     33.20 o 
 -10   4   1      116.93      134.38     22.73 o 
  -9   4   1       89.05      122.32     22.40 o 
  -8   4   1     1986.47     1894.91     80.28 o 
  -7   4   1       77.90       88.94     21.45 o 
  -6   4   1      108.27      121.87     35.61 o 
  -5   4   1      151.79      224.92     29.64 o 
  -4   4   1     1379.31     1324.05     47.66 o 
  -3   4   1      644.80      581.11     25.27 o 
  -2   4   1        1.92        2.93      9.04 o 
  -1   4   1     3750.17     3542.39     88.24 o 
   0   4   1    11560.07    10914.82    280.04 o 
   1   4   1      123.39      123.54     10.51 o 
   2   4   1      179.17      266.65     17.51 o 
   3   4   1     2250.74     2048.95     62.71 o 
   4   4   1     4978.40     4409.31    135.77 o 
   5   4   1     3626.27     3379.29    112.48 o 
   6   4   1      704.59      778.45     86.31 o 
   7   4   1       90.38       85.34     22.80 o 
   8   4   1     2518.36     2510.20    155.41 o 
   9   4   1      840.42      894.49     42.61 o 
  10   4   1     1448.65     1425.28     61.87 o 
  11   4   1       95.96      122.03     45.73 o 
 -11   5   1       76.35       46.67     33.46 o 
 -10   5   1      197.97      235.44     40.31 o 
  -9   5   1       35.78      -17.27     41.42 o 
  -8   5   1      194.61      226.28     33.72 o 
  -7   5   1      934.84      914.23     58.90 o 
  -6   5   1     2136.93     1966.47    133.91 o 
  -5   5   1       76.81      104.51     29.20 o 
  -4   5   1       35.64      288.58     44.62 o 
  -3   5   1       54.70      103.82     21.31 o 
  -2   5   1     6196.85     6826.60    197.76 o 
  -1   5   1     1395.68     1359.79     46.96 o 
   0   5   1        9.73       13.40     22.35 o 
   1   5   1     1294.21     1197.53     43.35 o 
   2   5   1     4044.77     3624.24    120.73 o 
   3   5   1      932.19      875.26     42.02 o 
   4   5   1     2412.47     2148.92     84.59 o 
   5   5   1     2573.24     2441.01    104.06 o 
   6   5   1      555.69      491.94     47.17 o 
   7   5   1      748.68      732.35     52.01 o 
   8   5   1      447.82      493.62     45.74 o 
   9   5   1       48.84       23.58     27.37 o 
  10   5   1      151.47      136.11     99.33 o 
  11   5   1       89.78       95.64     40.09 o 
 -10   6   1      760.19      866.87     73.82 o 
  -9   6   1      642.83      635.48     58.46 o 
  -8   6   1      315.84      336.44     52.30 o 
  -7   6   1       22.78       15.79     23.06 o 
  -6   6   1      900.12      900.70     53.82 o 
  -5   6   1     1565.75     1543.57     74.92 o 
  -4   6   1      893.54     1478.87     83.32 o 
  -3   6   1     1802.08     1757.05     66.56 o 
  -2   6   1        2.28       10.00     21.05 o 
  -1   6   1        5.47       16.14     43.07 o 
   0   6   1      398.88      512.04     57.57 o 
   1   6   1     2389.76     2340.82    119.21 o 
   2   6   1      174.04      219.80     24.44 o 
   3   6   1      650.98      747.28     63.92 o 
   4   6   1      154.27      227.09     41.73 o 
   5   6   1       35.62      184.30     50.31 o 
   6   6   1      353.09      471.09     78.20 o 
   7   6   1       32.40       16.19     36.21 o 
   8   6   1      218.19      212.08    123.82 o 
   9   6   1       62.73       59.31     32.77 o 
  -8   7   1      430.27      485.05     51.06 o 
  -7   7   1      325.89      387.75     94.54 o 
  -6   7   1      234.09      222.04     33.61 o 
  -5   7   1       62.40       40.29     31.98 o 
  -4   7   1        7.22        2.96     15.50 o 
  -3   7   1      261.71      297.85     49.55 o 
  -2   7   1      251.62      322.97     78.72 o 
  -1   7   1      191.66      169.56     62.16 o 
   0   7   1      154.86      252.25     75.70 o 
   1   7   1        4.52       69.76     66.13 o 
   2   7   1      419.86      368.71     27.09 o 
   3   7   1      317.63      298.36     39.84 o 
   4   7   1        2.26        3.30     25.46 o 
   5   7   1       95.60      125.61     23.93 o 
   6   7   1       11.11       54.26     44.24 o 
   7   7   1      248.75      318.14    123.94 o 
   8   7   1        5.47      -23.45     31.55 o 
  -6   8   1       17.75       36.31     24.67 o 
  -5   8   1       37.57       46.38     42.78 o 
  -4   8   1      177.30      182.54     24.34 o 
  -3   8   1      160.27      294.30    127.09 o 
  -2   8   1      203.23      176.53     80.53 o 
  -1   8   1        4.12       67.35     76.29 o 
   0   8   1      283.46      483.11     92.75 o 
   1   8   1        5.52       -9.11     73.51 o 
   2   8   1       52.98       31.93     75.78 o 
   3   8   1      184.70      148.61     80.74 o 
   4   8   1      367.70      394.05     35.39 o 
   5   8   1        1.99       15.73     21.09 o 
   6   8   1       37.51       11.17     23.75 o 
  -2   9   1        5.31     -103.38     85.16 o 
  -1   9   1        2.55      -38.28     85.04 o 
   0   9   1      287.10      276.67     97.90 o 
   1   9   1      150.48       86.51     89.84 o 
   2   9   1        9.19      -90.84    109.79 o 
 -13   0   2     1326.14     1638.23    123.39 o 
 -12   0   2       28.58       50.11     24.41 o 
 -11   0   2       65.69       91.00     64.67 o 
 -10   0   2     1188.51     1233.96     84.84 o 
  -9   0   2     2527.24     2671.31    218.40 o 
  -8   0   2    24188.07    23746.52   1694.19 o 
  -7   0   2      535.99      545.54     33.42 o 
  -6   0   2      507.23      544.34     32.07 o 
  -5   0   2     8555.14     8043.09    376.63 o 
  -4   0   2    24590.08    24271.01   1016.28 o 
  -3   0   2    46007.04    44332.96   1833.13 o 
  -2   0   2    33491.89    23220.55   1807.50 o 
   1   0   2    11435.16     8736.91    434.90 o 
   2   0   2    74779.23    57712.38   3418.37 o 
   3   0   2      473.42      349.29     35.04 o 
   4   0   2     7362.37     7725.12    302.62 o 
   5   0   2     2252.47     2381.08    115.66 o 
   6   0   2     1727.08     1782.63     79.54 o 
   7   0   2     3024.11     2746.15    130.90 o 
   8   0   2      581.43      502.55     33.86 o 
   9   0   2      129.63      125.71     48.17 o 
  10   0   2      104.48       82.27     72.07 o 
  11   0   2      135.79      152.84     60.15 o 
  12   0   2      118.49      103.04     80.42 o 
  13   0   2      724.11      709.62    171.27 o 
 -13   1   2       14.13       19.90     17.53 o 
 -12   1   2       65.49       40.51     16.24 o 
 -11   1   2      256.05      276.97     27.95 o 
 -10   1   2      138.22      140.93     19.16 o 
  -9   1   2      902.69      928.47     63.58 o 
  -8   1   2     5654.68     5317.51    188.73 o 
  -7   1   2      577.93     1540.49     93.64 o 
  -6   1   2     2566.09     2495.71     85.90 o 
  -5   1   2     2201.84     2580.42     77.55 o 
  -4   1   2     2674.90     2670.82     73.08 o 
  -3   1   2     9587.88     9444.62    302.76 o 
  -2   1   2    16041.17    13900.44    565.38 o 
  -1   1   2      494.46      386.72     33.31 o 
   0   1   2     2609.62     3850.64    133.34 o 
   1   1   2    11878.35    11322.99    387.09 o 
   2   1   2    14393.46    13237.62    464.96 o 
   3   1   2     6253.90     6393.60    244.40 o 
   4   1   2     1527.25     1533.86     94.67 o 
   5   1   2      160.45      216.89      9.52 o 
   6   1   2     4635.10     4242.05    113.33 o 
   7   1   2     2361.23     2224.16     80.27 o 
   8   1   2     1633.09     1552.46     72.36 o 
   9   1   2      253.14      239.48     42.63 o 
  10   1   2       49.77       48.17     15.13 o 
  11   1   2      608.44      615.59     51.82 o 
  12   1   2     1105.00     1366.39     65.64 o 
  13   1   2       57.66       43.63     23.08 o 
 -13   2   2        3.64       26.61     24.85 o 
 -12   2   2      218.99      286.17     41.85 o 
 -11   2   2       55.20       25.32     18.92 o 
 -10   2   2       11.05       34.71     51.43 o 
  -9   2   2      180.11      188.78     59.75 o 
  -8   2   2       11.34       44.06     29.74 o 
  -7   2   2      150.17      214.54     12.23 o 
  -5   2   2       89.99      482.51     57.43 o 
  -4   2   2     2578.80     4352.50    219.13 o 
  -3   2   2     1841.10     1909.96     59.03 o 
  -2   2   2      711.06     1704.83     79.35 o 
  -1   2   2     6539.69     6032.81    195.05 o 
   0   2   2    13090.67    12808.45    368.29 o 
   1   2   2     5442.04     7112.60    234.60 o 
   2   2   2      536.86      647.47     46.21 o 
   3   2   2     1011.46      828.66     25.78 o 
   4   2   2     1118.76      888.58     69.11 o 
   5   2   2     4141.78     3858.61    104.76 o 
   6   2   2     1267.56     1180.82     60.23 o 
   7   2   2       26.40       40.74     17.94 o 
   8   2   2      132.69      185.09     16.80 o 
   9   2   2     2299.95     2226.49     86.66 o 
  10   2   2      197.31      208.62     36.76 o 
  11   2   2      240.90      301.85     54.18 o 
  12   2   2      167.85      200.22     27.76 o 
 -12   3   2      313.93      337.29     37.55 o 
 -11   3   2      565.57      671.59     46.73 o 
 -10   3   2        2.99       -5.98     14.99 o 
  -9   3   2       22.26       24.93     14.89 o 
  -8   3   2       43.73       67.45     22.94 o 
  -7   3   2       43.13      244.78     46.48 o 
  -6   3   2     3040.29     2962.94     79.25 o 
  -5   3   2      487.54      575.23     34.66 o 
  -4   3   2       23.30       21.33      9.92 o 
  -3   3   2        5.62       88.15     34.21 o 
  -2   3   2      604.41      668.28     48.27 o 
  -1   3   2       20.85       21.97     16.97 o 
   0   3   2      981.94     1070.74     30.45 o 
   1   3   2      338.51      338.04     14.47 o 
   2   3   2      788.05     1205.04     49.48 o 
   3   3   2       41.46     1192.82     61.19 o 
   4   3   2       95.29      351.77     56.10 o 
   5   3   2       54.89       52.02      8.82 o 
   6   3   2      111.52      172.20     28.16 o 
   7   3   2        5.20       58.51     32.59 o 
   8   3   2       43.81       61.92     11.37 o 
   9   3   2       93.23      100.08     14.54 o 
  10   3   2       75.10       96.18     19.05 o 
  11   3   2       12.84       -9.39     17.73 o 
  12   3   2       62.17       47.81     21.48 o 
 -12   4   2       17.81      -15.09     43.91 o 
 -11   4   2       12.41       10.24     17.76 o 
 -10   4   2       42.14       38.55     14.27 o 
  -9   4   2       16.04        9.42     28.59 o 
  -8   4   2       59.36       58.32     32.05 o 
  -7   4   2        3.52        7.46     19.50 o 
  -6   4   2      668.05      633.09     39.03 o 
  -5   4   2      191.80      320.23     37.56 o 
  -4   4   2      335.57      628.75     46.79 o 
  -3   4   2      278.08      263.07     20.02 o 
  -2   4   2        5.96        2.95      6.86 o 
  -1   4   2      479.45      563.66     28.94 o 
   0   4   2      152.90      479.09     80.54 o 
   1   4   2      361.26      349.09     21.95 o 
   2   4   2       22.80      147.74     18.49 o 
   3   4   2      196.74      288.27     29.86 o 
   4   4   2      260.14      572.45     38.85 o 
   5   4   2       35.25      348.70     54.34 o 
   6   4   2      130.03      277.74     67.47 o 
   7   4   2       15.65      -14.39     16.65 o 
   8   4   2      408.56      423.88     41.37 o 
   9   4   2       43.70       75.14     30.00 o 
  10   4   2       10.13      101.28     54.32 o 
  11   4   2      145.60      117.30     19.95 o 
 -11   5   2      787.10      945.06     77.92 o 
 -10   5   2      399.63      470.31     49.58 o 
  -9   5   2       99.75      115.10     52.27 o 
  -8   5   2      131.10      135.71     29.83 o 
  -7   5   2      225.69      286.04     87.20 o 
  -6   5   2     4719.97     4190.95    167.90 o 
  -5   5   2     2111.51     1993.51    123.20 o 
  -4   5   2       24.46       11.67     27.56 o 
  -3   5   2      450.91      436.56     24.90 o 
  -2   5   2      752.63      753.33     70.14 o 
  -1   5   2      703.26      686.62     74.04 o 
   0   5   2      370.13      406.13     32.72 o 
   1   5   2       33.49       38.67     18.07 o 
   2   5   2       14.74        6.31     28.14 o 
   3   5   2     1580.24     1324.22     56.13 o 
   4   5   2      290.49      354.75     66.38 o 
   5   5   2      191.07      235.98     61.30 o 
   6   5   2       64.32       98.49     28.94 o 
   7   5   2       51.06      270.34     71.57 o 
   8   5   2       21.28       48.93     40.79 o 
   9   5   2       40.04       77.02     43.39 o 
  10   5   2       96.30       90.24     33.91 o 
  11   5   2        8.91       12.16     67.27 o 
 -10   6   2      116.00      107.82     88.91 o 
  -9   6   2       21.65       24.95     30.48 o 
  -8   6   2       14.90       50.75     28.05 o 
  -7   6   2      695.71      649.98     53.76 o 
  -6   6   2       33.28       63.92     37.87 o 
  -5   6   2       31.08       35.96     20.81 o 
  -4   6   2     3668.53     3369.89    125.62 o 
  -3   6   2      659.88      589.01     35.90 o 
  -2   6   2      209.26      256.17     21.24 o 
  -1   6   2     1944.92     1722.15    103.01 o 
   0   6   2     2737.54     2426.88    121.85 o 
   1   6   2     1672.11     1724.51     65.36 o 
   2   6   2       67.49       46.10     23.53 o 
   3   6   2     1415.46     1187.59     54.59 o 
   4   6   2     2258.16     1882.05     86.98 o 
   5   6   2     2025.96     1856.91     94.18 o 
   6   6   2     1382.76     1388.02     88.05 o 
   7   6   2        5.35      -17.89     31.55 o 
   8   6   2      959.13     1124.52     81.42 o 
   9   6   2      716.83      821.12    119.12 o 
  -8   7   2      147.94      137.54     34.15 o 
  -7   7   2      272.50      268.19     69.88 o 
  -6   7   2      638.89      580.23     45.72 o 
  -5   7   2       27.67      -19.54     17.53 o 
  -4   7   2      584.48      497.02     36.86 o 
  -3   7   2      606.68      551.74     70.41 o 
  -2   7   2     2806.60     3069.55    216.29 o 
  -1   7   2       52.55      -52.37     54.27 o 
   0   7   2      431.31      455.73     80.88 o 
   1   7   2     2282.19     2178.97    165.03 o 
   2   7   2     1279.89     1211.47     67.42 o 
   3   7   2     1026.45     1077.44     55.77 o 
   4   7   2      186.58      193.88     41.24 o 
   5   7   2        5.78       -2.49     19.24 o 
   6   7   2      315.61      308.28     35.17 o 
   7   7   2      323.08      337.96     40.93 o 
   8   7   2     1061.70     1103.09     80.20 o 
  -6   8   2       48.07       24.04     36.36 o 
  -5   8   2      453.48      487.07     41.48 o 
  -4   8   2     1028.99      947.59     64.04 o 
  -3   8   2      986.96     1058.84    180.30 o 
  -2   8   2      169.59      237.93     83.78 o 
  -1   8   2       56.24       17.23     75.79 o 
   0   8   2      288.49      319.71     86.18 o 
   1   8   2      425.37      503.33     94.66 o 
   2   8   2      634.42      644.19    102.86 o 
   3   8   2        1.27        0.06     11.97 o 
   4   8   2       37.55       22.41     18.35 o 
   5   8   2       24.94       17.03     22.22 o 
   6   8   2       12.97       18.55     25.69 o 
  -2   9   2       66.41       94.20     90.80 o 
  -1   9   2       73.11       22.39    130.70 o 
   0   9   2        5.03      -40.49     86.09 o 
   1   9   2        2.44      -83.97     83.82 o 
   2   9   2      763.21      675.73    149.97 o 
 -13   1   3        0.50        9.27     17.43 o 
 -12   1   3      332.74      334.63     33.77 o 
 -11   1   3        6.00        2.01     13.55 o 
 -10   1   3      198.02      233.95     31.99 o 
  -9   1   3     1107.31     1153.60     58.86 o 
  -8   1   3      638.31      653.30     43.10 o 
  -7   1   3     2842.13     2741.91     78.43 o 
  -6   1   3     4687.94     4462.99    130.69 o 
  -5   1   3      325.57      986.72     95.27 o 
  -4   1   3      184.41      626.12     78.75 o 
  -3   1   3      145.03      938.56    109.36 o 
  -2   1   3    16116.83    14365.95    597.79 o 
  -1   1   3    16139.75    14495.65    705.73 o 
   0   1   3     2125.23     3157.35    134.35 o 
   1   1   3      326.42     1817.90     97.24 o 
   2   1   3    13391.68    10279.69    395.95 o 
   3   1   3      726.94      750.93     44.23 o 
   4   1   3     1262.50     1413.88     57.56 o 
   5   1   3      750.54      749.32     26.72 o 
   6   1   3        6.41       18.92     10.18 o 
   7   1   3      980.59     1026.14     33.81 o 
   8   1   3      888.29      767.16     47.06 o 
   9   1   3     1166.31     1155.21     49.46 o 
  10   1   3        0.68       -9.54     11.48 o 
  11   1   3      174.16      206.59     43.12 o 
  12   1   3      159.95      173.37     29.36 o 
 -13   2   3      540.98      713.38     71.45 o 
 -12   2   3     1218.14     1468.73     86.24 o 
 -11   2   3       25.25        7.76     17.71 o 
 -10   2   3       59.00       39.79     55.50 o 
  -9   2   3      300.40      320.32     24.10 o 
  -8   2   3     2464.06     2262.63     71.09 o 
  -7   2   3      625.58      679.78     25.70 o 
  -6   2   3      753.11      702.82     42.97 o 
  -5   2   3       21.36      344.54     34.79 o 
  -4   2   3     6040.64    10889.99    464.96 o 
  -3   2   3     4254.06     3693.33    111.99 o 
  -2   2   3     2217.16     1951.71     69.29 o 
  -1   2   3     3258.67     3105.72     86.39 o 
   0   2   3     3066.24     4376.32    134.66 o 
   1   2   3      447.32     1193.57     63.57 o 
   2   2   3     1500.21     1341.69     40.54 o 
   3   2   3     1855.59     1918.28     49.55 o 
   4   2   3       96.01       58.32      6.56 o 
   5   2   3      251.95      967.43     49.22 o 
   6   2   3      705.01      776.68     59.09 o 
   7   2   3       14.47       11.38     10.78 o 
   8   2   3     1077.69     1128.38     39.92 o 
   9   2   3     1273.70     1245.54     52.49 o 
  10   2   3      206.82      209.52     24.44 o 
  11   2   3      102.27      127.45     22.72 o 
  12   2   3      162.13      195.91     37.97 o 
 -12   3   3      550.71      641.50     47.07 o 
 -11   3   3      206.17      209.34     29.97 o 
 -10   3   3      895.26      958.21     55.30 o 
  -9   3   3      134.97      119.78     15.89 o 
  -8   3   3      112.61       88.85     13.34 o 
  -7   3   3     1235.94     1221.95     45.41 o 
  -6   3   3     2367.70     2132.12     60.93 o 
  -5   3   3     1045.15      915.78     28.99 o 
  -4   3   3       80.36      118.68     16.12 o 
  -3   3   3     6923.14     7001.73    224.00 o 
  -2   3   3     8861.79     7865.90    239.76 o 
  -1   3   3     9087.83     9301.39    263.19 o 
   0   3   3      394.71      563.79     18.52 o 
   1   3   3     2331.32     2100.63     58.07 o 
   2   3   3     5937.55     6107.68    172.64 o 
   3   3   3     4902.67     4527.06    133.94 o 
   4   3   3     1953.76     2024.61     91.59 o 
   5   3   3        1.06       48.66     17.08 o 
   6   3   3     1454.89     1289.95     39.06 o 
   7   3   3     1429.64     1526.03     54.40 o 
   8   3   3      200.54      231.70     30.15 o 
   9   3   3       10.86       10.51     29.93 o 
  10   3   3      780.34      765.28     49.97 o 
  11   3   3       63.20       61.55     20.29 o 
  12   3   3      147.83      214.45     27.68 o 
 -12   4   3       10.50       18.82     25.48 o 
 -11   4   3      173.83      174.30     24.79 o 
 -10   4   3      395.68      413.84     38.95 o 
  -9   4   3      609.10      665.10     37.43 o 
  -8   4   3     2038.75     1917.61     81.01 o 
  -7   4   3        6.24        0.78     10.74 o 
  -6   4   3      156.25      131.04     19.38 o 
  -5   4   3     5923.40     5029.83    210.81 o 
  -4   4   3     2045.23     1739.40     64.99 o 
  -3   4   3      651.64      617.60     29.75 o 
  -2   4   3       16.67       22.87      9.62 o 
  -1   4   3      638.05      520.48     21.42 o 
   0   4   3     6050.38     5776.50    155.81 o 
   1   4   3     1858.46     1652.13     47.14 o 
   2   4   3     3458.03     3296.96     95.76 o 
   3   4   3     1237.23     1117.34     39.75 o 
   4   4   3     4579.85     4042.32    130.57 o 
   5   4   3     6223.29     5606.93    203.96 o 
   6   4   3     3017.71     2628.85    123.61 o 
   7   4   3      276.28      209.19     28.13 o 
   8   4   3       14.23       26.53     61.61 o 
   9   4   3     1157.89     1081.40     93.23 o 
  10   4   3     1930.42     1959.06    181.64 o 
  11   4   3      346.42      358.75     53.45 o 
 -11   5   3      114.43      132.79    100.21 o 
 -10   5   3     1217.74     1575.64    105.35 o 
  -9   5   3      222.03      234.73     37.46 o 
  -8   5   3      132.90      102.95     31.21 o 
  -7   5   3      838.37      894.15     59.14 o 
  -6   5   3     2045.71     2250.34    100.21 o 
  -5   5   3      629.15      640.14     44.70 o 
  -4   5   3      220.00      208.20     26.39 o 
  -3   5   3     2150.80     2096.95     71.13 o 
  -2   5   3     1659.04     1747.14     53.47 o 
  -1   5   3     1977.61     1778.94     59.02 o 
   0   5   3      236.64      270.65     28.27 o 
   1   5   3       31.14       18.77      9.69 o 
   2   5   3     5079.29     5186.96    176.67 o 
   3   5   3      769.79      835.16     70.24 o 
   4   5   3     2985.55     2501.72     96.23 o 
   5   5   3      766.43      772.22     49.39 o 
   6   5   3      269.47      276.37     29.79 o 
   7   5   3     2373.91     2204.84    127.81 o 
   8   5   3      290.72      297.10     59.64 o 
   9   5   3        6.36      -15.92     25.90 o 
  10   5   3        4.87       26.09     31.87 o 
 -10   6   3       75.87       56.20     35.00 o 
  -9   6   3       22.87      -12.70     28.58 o 
  -8   6   3      337.68      395.74     43.09 o 
  -7   6   3      242.61      324.66     37.47 o 
  -6   6   3       29.19       35.88     20.38 o 
  -5   6   3      611.19      518.52     39.28 o 
  -4   6   3     2301.64     2167.91     94.21 o 
  -3   6   3      173.35      145.57     17.45 o 
  -2   6   3      294.03      297.90     28.59 o 
  -1   6   3      218.95      352.70     51.31 o 
   0   6   3       65.73      234.37     52.41 o 
   1   6   3       46.82       96.59     42.05 o 
   2   6   3        3.26      256.69     35.76 o 
   3   6   3      112.25      131.70     31.51 o 
   4   6   3       37.75       39.84     15.72 o 
   5   6   3       41.48       89.09     38.70 o 
   6   6   3      156.95      194.62     29.70 o 
   7   6   3        2.20       47.77     25.69 o 
   8   6   3        6.43       43.60     26.47 o 
   9   6   3       49.88       95.93     33.73 o 
  -8   7   3      145.37      175.49     35.95 o 
  -7   7   3       24.19       38.87     29.00 o 
  -6   7   3        9.15       38.25     22.25 o 
  -5   7   3       57.80       36.20     64.42 o 
  -4   7   3       79.82       88.85     18.86 o 
  -3   7   3      190.76      206.06     44.31 o 
  -2   7   3      187.76      113.60     68.38 o 
  -1   7   3      589.29      479.51     72.05 o 
   0   7   3       14.68      -42.09     94.79 o 
   1   7   3       21.41      128.29     66.35 o 
   2   7   3      181.27      232.13     40.38 o 
   3   7   3      357.58      398.43     30.83 o 
   4   7   3       25.98       20.49     19.19 o 
   5   7   3       33.03       36.79     21.20 o 
   6   7   3        6.04      -15.22     23.10 o 
   7   7   3       30.95      -35.01     49.12 o 
   8   7   3       64.20       76.29     32.52 o 
  -6   8   3      343.45      382.18     57.65 o 
  -5   8   3      175.04      195.93     38.20 o 
  -4   8   3        9.31       -5.60     21.33 o 
  -3   8   3       17.16      -60.12    115.03 o 
  -2   8   3       12.08      -44.61     73.50 o 
  -1   8   3       38.79      110.38     92.85 o 
   0   8   3      226.16       97.88     80.53 o 
   1   8   3      304.11      392.96     90.81 o 
   2   8   3       10.84      -35.66     73.92 o 
   3   8   3        4.01        2.87     38.62 o 
   4   8   3      166.69      162.73     24.54 o 
   5   8   3      358.66      405.60     92.24 o 
   6   8   3       60.16       60.76     27.56 o 
  -2   9   3      564.06      657.77    113.16 o 
  -1   9   3       50.12       78.49    155.12 o 
   0   9   3       15.86      -45.96     84.83 o 
   1   9   3       31.55      -68.19     84.19 o 
   2   9   3      631.74      843.57    171.15 o 
 -13   0   4      259.35      204.63     59.39 o 
 -12   0   4      314.32      408.97     85.91 o 
 -11   0   4     1589.42     1660.41    120.06 o 
 -10   0   4       75.29       69.90     63.99 o 
  -9   0   4      737.37      715.20    114.97 o 
  -8   0   4     4453.02     4478.49    478.48 o 
  -7   0   4     2098.33     2142.96    155.33 o 
  -6   0   4     2837.43     2930.22    177.49 o 
  -4   0   4     4054.15     3562.63    252.67 o 
  -3   0   4    18197.79    16444.82    805.45 o 
  -2   0   4    14281.09    13026.67   1016.30 o 
  -1   0   4       44.93      202.63     25.03 o 
   0   0   4     1753.85     1380.00    110.50 o 
   1   0   4     1641.86     1759.20    101.81 o 
   2   0   4      553.61      431.02     29.35 o 
   3   0   4     1642.83     1131.05     46.23 o 
   4   0   4     4285.26     3733.54    153.54 o 
   5   0   4     5460.52     4714.01    197.82 o 
   6   0   4     2445.49     2235.41    120.50 o 
   7   0   4     3587.56     3332.70    206.12 o 
   8   0   4     1502.63     1671.36    108.61 o 
   9   0   4     9482.02     9050.51    418.67 o 
  10   0   4     2530.01     2632.67    142.26 o 
  11   0   4       22.12       -2.66     21.42 o 
  12   0   4      301.66      283.86    128.64 o 
 -13   1   4       76.11       51.72     19.74 o 
 -12   1   4      260.49      197.59     21.14 o 
 -11   1   4      894.88      952.34     87.88 o 
 -10   1   4     1493.17     1423.96     56.52 o 
  -9   1   4       73.62       61.63     25.45 o 
  -8   1   4     1496.91     1441.73     66.65 o 
  -7   1   4     4913.58     4733.39    139.13 o 
  -6   1   4    16044.19    14677.83    391.17 o 
  -5   1   4      696.04      650.62     22.22 o 
  -4   1   4       59.81      132.65     19.73 o 
  -3   1   4    19912.73    19838.17    641.56 o 
  -2   1   4    32891.56    34812.67   1371.32 o 
  -1   1   4     6776.63     9037.30    394.98 o 
   0   1   4     1312.79     2323.52     92.74 o 
   1   1   4     1259.61     1531.86     89.98 o 
   2   1   4      451.37      447.17     18.56 o 
   3   1   4    12205.00    11738.09    348.85 o 
   4   1   4     8480.48     8092.25    214.68 o 
   5   1   4        0.76       -8.83      7.92 o 
   6   1   4      713.17      686.79     24.75 o 
   7   1   4      460.75      445.50     29.05 o 
   8   1   4     1859.90     1725.85     61.34 o 
   9   1   4       13.96       27.27     11.47 o 
  10   1   4       98.19       62.59     13.98 o 
  11   1   4      495.85      507.98     39.00 o 
  12   1   4       15.10       -6.99     15.97 o 
 -13   2   4        6.33      -19.25     22.77 o 
 -12   2   4       67.98       82.72     23.42 o 
 -11   2   4        1.46        3.08     17.12 o 
 -10   2   4        8.70       41.45     26.73 o 
  -9   2   4      142.94      158.63     41.79 o 
  -8   2   4      156.53      244.09     62.99 o 
  -7   2   4       14.82       53.81     16.67 o 
  -6   2   4       22.68       60.53     26.01 o 
  -5   2   4      906.64      783.80     25.75 o 
  -4   2   4     2247.74     4019.61    243.91 o 
  -3   2   4      400.46     1164.19     71.76 o 
  -2   2   4      760.90      627.58     21.98 o 
  -1   2   4     2916.18     3057.70     82.56 o 
   0   2   4     7579.25     7544.40    192.73 o 
   1   2   4    14571.82    14850.74    395.97 o 
   2   2   4     1630.22     2137.37     74.83 o 
   3   2   4     2591.69     3036.94     88.90 o 
   4   2   4    14358.46    14681.35    358.14 o 
   5   2   4      873.93     2167.59     92.34 o 
   6   2   4     4468.77     4424.63    115.60 o 
   7   2   4       52.22       56.45     11.31 o 
   8   2   4      176.34      188.34     20.86 o 
   9   2   4       21.76       39.96     25.31 o 
  10   2   4       42.60       73.23     29.52 o 
  11   2   4       49.83       12.67     18.96 o 
  12   2   4       32.39       56.14     27.09 o 
 -12   3   4       91.50      139.57     24.63 o 
 -11   3   4      367.17      424.88     34.64 o 
 -10   3   4      568.76      589.41     39.54 o 
  -9   3   4       36.19       53.60     12.41 o 
  -8   3   4      366.56      332.77     29.77 o 
  -7   3   4       40.27       88.11     32.99 o 
  -6   3   4       54.19      246.03     48.27 o 
  -5   3   4       20.87       24.71     15.58 o 
  -4   3   4     1340.98     1327.49     43.16 o 
  -3   3   4       18.62      202.27     80.05 o 
  -2   3   4      488.87     2531.84    116.64 o 
  -1   3   4     1133.37     2088.28     99.35 o 
   0   3   4     2174.75     2185.57     63.46 o 
   1   3   4     4055.59     4374.85    112.72 o 
   2   3   4      645.93     1634.06     92.81 o 
   3   3   4      146.84      623.58     61.59 o 
   4   3   4     1307.29     1168.16     45.19 o 
   5   3   4      846.02      824.33     26.76 o 
   6   3   4      165.68      231.24     13.76 o 
   7   3   4     1043.10     1048.74     50.31 o 
   8   3   4       66.17       82.60     40.61 o 
   9   3   4      293.24      247.97     46.83 o 
  10   3   4       81.13       88.05     19.79 o 
  11   3   4      569.61      807.38     55.00 o 
  12   3   4      768.23      867.57     64.65 o 
 -12   4   4       11.68      -33.15     18.85 o 
 -11   4   4       59.00       59.09     18.91 o 
 -10   4   4        2.82       -9.66     12.68 o 
  -9   4   4       22.08       29.15     12.73 o 
  -8   4   4        3.58       96.20     50.57 o 
  -7   4   4        1.46      -10.33     12.54 o 
  -6   4   4       14.87       11.05     13.01 o 
  -5   4   4     1523.94     1453.57     97.72 o 
  -4   4   4       10.73      111.66     50.18 o 
  -3   4   4       68.85       89.67     25.72 o 
  -2   4   4      527.99      658.76     23.29 o 
  -1   4   4      270.57      550.03     34.83 o 
   0   4   4       72.00      243.41     46.65 o 
   1   4   4     1081.10     1042.81     37.28 o 
   2   4   4      287.84      726.08     46.18 o 
   3   4   4       15.53       37.48     10.31 o 
   4   4   4      366.88      365.94     55.94 o 
   5   4   4      239.38      622.17     56.84 o 
   6   4   4      408.14      404.29     48.12 o 
   7   4   4       31.54      157.68     62.60 o 
   8   4   4      244.04      284.86     35.36 o 
   9   4   4       21.57       80.15     28.66 o 
  10   4   4       53.42      108.84     62.36 o 
  11   4   4        0.25       11.80     51.27 o 
 -11   5   4      103.04      154.09     72.94 o 
 -10   5   4     1129.23     1389.51     95.47 o 
  -9   5   4      158.94      182.82     78.09 o 
  -8   5   4       85.15      116.61     28.78 o 
  -7   5   4        4.61       33.12     46.49 o 
  -6   5   4      554.70      607.03    125.12 o 
  -5   5   4      395.47      420.42     38.79 o 
  -4   5   4      361.90      584.80     41.86 o 
  -3   5   4      380.96      377.15     28.41 o 
  -2   5   4      126.04      171.57     32.21 o 
  -1   5   4      282.20      275.35     43.87 o 
   0   5   4      129.55      135.18     15.06 o 
   1   5   4      281.69      398.45     25.05 o 
   2   5   4     3273.23     3115.36    110.18 o 
   3   5   4     1050.38     1239.36     92.83 o 
   4   5   4      562.79      795.85    100.74 o 
   5   5   4      371.33      417.02     70.09 o 
   6   5   4     1040.25      996.43     60.62 o 
   7   5   4      655.88      641.09    107.27 o 
   8   5   4       25.60       63.25     25.71 o 
   9   5   4       57.40       16.58     50.91 o 
  10   5   4      608.47      731.58     94.91 o 
 -10   6   4       52.79       80.17     58.03 o 
  -9   6   4      138.52      190.19     53.39 o 
  -8   6   4      370.26      412.67     44.31 o 
  -7   6   4        9.22       21.37     27.55 o 
  -6   6   4       74.57       41.51     30.41 o 
  -5   6   4     1514.21     1411.08     69.55 o 
  -4   6   4     1699.95     1607.70     77.83 o 
  -3   6   4      609.31      607.42     60.99 o 
  -2   6   4      656.15      739.94     39.64 o 
  -1   6   4      898.79     1136.51     74.32 o 
   0   6   4     4508.27     4043.81    188.10 o 
   1   6   4     3701.35     3335.71    109.76 o 
   2   6   4     3095.14     2824.99    102.14 o 
   3   6   4      505.04      509.84     32.58 o 
   4   6   4       73.11       86.62     18.43 o 
   5   6   4     2568.91     2317.85    113.19 o 
   6   6   4     1216.76     1167.05     77.25 o 
   7   6   4      534.01      582.56     51.55 o 
   8   6   4        4.15        4.07     27.52 o 
   9   6   4      178.79      233.74     39.37 o 
  -8   7   4        1.94       -8.27     26.89 o 
  -7   7   4      842.34      957.43     64.16 o 
  -6   7   4      865.61      789.97     54.61 o 
  -5   7   4      599.36      622.30     44.83 o 
  -4   7   4       50.09       46.30     17.91 o 
  -3   7   4      978.00     1025.15     59.84 o 
  -2   7   4     1615.51     1620.11    201.97 o 
  -1   7   4     1260.96     1434.84    112.72 o 
   0   7   4      509.68      603.02    158.18 o 
   1   7   4      410.19      483.35     80.37 o 
   2   7   4     1070.54     1081.21    109.75 o 
   3   7   4     1353.58     1274.84     63.59 o 
   4   7   4      788.62      725.96     69.42 o 
   5   7   4       34.31       25.16     21.03 o 
   6   7   4       10.20       -7.30     30.33 o 
   7   7   4      237.61      202.66     37.36 o 
   8   7   4      277.16      304.94     42.63 o 
  -6   8   4        3.16      -28.53     21.48 o 
  -5   8   4       21.18      -11.42     20.75 o 
  -4   8   4       45.74       34.55     20.45 o 
  -3   8   4      196.18      142.06    125.82 o 
  -2   8   4        5.71      -64.14     73.20 o 
  -1   8   4       18.72       87.08     77.01 o 
   0   8   4      318.28      265.78     86.46 o 
   1   8   4       15.24      -52.27     73.44 o 
   2   8   4       18.86       70.58     76.67 o 
   3   8   4      367.05      381.79     33.06 o 
   4   8   4      616.56      611.05     45.93 o 
   5   8   4      428.29      331.27     36.08 o 
   6   8   4       82.35       91.07     42.15 o 
  -2   9   4      343.62      279.71     97.98 o 
  -1   9   4      230.52      -13.33     86.61 o 
   0   9   4      242.91      160.62     91.21 o 
   1   9   4        1.41      -41.94    124.18 o 
   2   9   4       66.50       45.76    128.67 o 
 -13   1   5       23.40       13.52     18.47 o 
 -12   1   5      388.22      325.76     36.76 o 
 -11   1   5     1243.20     1300.84     85.74 o 
 -10   1   5     1519.47     1516.01     58.09 o 
  -9   1   5        1.79       17.85     10.91 o 
  -8   1   5        4.11      261.05     46.07 o 
  -7   1   5     1801.86     1631.00     94.24 o 
  -6   1   5     9605.92     9553.54    292.11 o 
  -5   1   5     1872.55     1354.66     38.59 o 
  -4   1   5    12136.55    11590.76    318.95 o 
  -2   1   5     3766.05     4421.24    394.49 o 
  -1   1   5     6497.89    11219.22    418.10 o 
   0   1   5    18324.76    21846.74    941.05 o 
   1   1   5     1564.89     1165.69     49.28 o 
   2   1   5      334.67      411.40     21.00 o 
   3   1   5       12.66      193.82     42.42 o 
   4   1   5      914.15      765.51     26.29 o 
   5   1   5      121.24       90.51     20.22 o 
   6   1   5       62.35       54.78      9.92 o 
   7   1   5       58.16       71.59     10.08 o 
   8   1   5        7.07       11.94     34.66 o 
   9   1   5      318.80      307.26     27.52 o 
  10   1   5      160.39      166.93     22.61 o 
  11   1   5       49.19       56.63     16.23 o 
  12   1   5       13.08       25.42     17.48 o 
 -13   2   5        5.63      -15.78     21.91 o 
 -12   2   5      672.41      729.24     52.69 o 
 -11   2   5       66.16       67.22     19.88 o 
 -10   2   5      136.00      121.03     19.90 o 
  -9   2   5     1730.64     1638.29     59.44 o 
  -8   2   5       38.79      140.16     65.94 o 
  -7   2   5      702.64      672.88     26.96 o 
  -6   2   5      514.61      486.23     26.59 o 
  -5   2   5     1614.20     1521.95     45.11 o 
  -4   2   5      907.70      753.40     31.55 o 
  -3   2   5     1036.65     1168.78     37.59 o 
  -2   2   5     1569.03     1507.19     46.33 o 
  -1   2   5      528.21     1358.19     95.56 o 
   0   2   5     7007.29     7976.83    190.09 o 
   1   2   5     9259.84     8269.25    210.82 o 
   2   2   5     1577.87     1489.12     38.85 o 
   3   2   5     3492.70     3155.56     85.84 o 
   4   2   5     4037.43     3346.52     79.59 o 
   5   2   5     8117.66     7502.81    187.36 o 
   6   2   5     1282.85     1320.25     38.76 o 
   7   2   5        2.69        8.34     13.15 o 
   8   2   5       90.13       97.34     18.42 o 
   9   2   5     1237.72     1265.01     55.62 o 
  10   2   5     1496.51     1529.65     87.36 o 
  11   2   5      531.12      596.11     44.44 o 
  12   2   5      109.44      104.02     25.37 o 
 -12   3   5        8.47        2.92     19.46 o 
 -11   3   5      209.63      241.07     26.56 o 
 -10   3   5     1046.52     1103.88     62.00 o 
  -9   3   5      679.74      595.24     29.59 o 
  -8   3   5       32.74       33.14     15.96 o 
  -7   3   5      852.92      919.79     49.34 o 
  -6   3   5     2770.92     2624.77     79.16 o 
  -5   3   5     2069.06     1841.64     54.38 o 
  -4   3   5      141.27      181.41     36.04 o 
  -3   3   5      110.24       69.88     26.00 o 
  -2   3   5    10965.80    11105.68    270.34 o 
  -1   3   5      278.22      257.12     20.41 o 
   0   3   5     2001.27     2950.91     91.40 o 
   1   3   5     2397.41     2309.83     69.38 o 
   2   3   5     6973.18     6272.01    187.12 o 
   3   3   5     5486.50     5599.98    176.31 o 
   4   3   5     1262.67     1658.31     71.52 o 
   5   3   5     1014.10     1094.22     37.65 o 
   6   3   5     3135.21     2866.09     87.89 o 
   7   3   5     2071.23     2001.86     64.64 o 
   8   3   5     2702.07     2463.08     85.13 o 
   9   3   5       66.61       77.94     47.56 o 
  10   3   5       15.92       40.16     17.03 o 
  11   3   5     1095.78     1182.43     65.03 o 
  12   3   5      272.07      310.99     31.83 o 
 -12   4   5      146.49      190.97     27.94 o 
 -11   4   5       88.50       94.19     20.07 o 
 -10   4   5      265.81      262.12     26.41 o 
  -9   4   5     1506.83     1556.97     72.11 o 
  -8   4   5     1857.31     1748.64     70.87 o 
  -7   4   5     1223.73     1190.52     48.04 o 
  -6   4   5      240.30      267.81     15.58 o 
  -5   4   5     1129.74     1442.86     95.41 o 
  -4   4   5    11792.73    10184.30    351.47 o 
  -3   4   5     8287.80     7342.34    232.13 o 
  -2   4   5     1135.14     1093.59     33.82 o 
  -1   4   5     6120.14     5976.65    139.33 o 
   0   4   5      877.83      700.42     26.15 o 
   1   4   5     6313.78     6907.20    190.87 o 
   2   4   5     3077.56     3148.22     92.40 o 
   3   4   5      836.20      759.98     35.23 o 
   4   4   5      122.18      113.75     20.69 o 
   5   4   5     1888.56     1869.50     82.63 o 
   6   4   5     1170.65     1244.48     69.83 o 
   7   4   5      871.19      884.60     61.36 o 
   8   4   5       22.86       48.09     50.67 o 
   9   4   5      352.92      289.83     38.82 o 
  10   4   5       64.54       89.48     63.35 o 
  11   4   5      106.93      158.61     67.61 o 
 -11   5   5       46.18       41.62     33.12 o 
 -10   5   5      436.83      544.55     55.25 o 
  -9   5   5      214.78      247.04     36.27 o 
  -8   5   5        4.44       -3.83     28.42 o 
  -7   5   5       11.41       32.31     27.63 o 
  -6   5   5     2897.45     2632.95    119.32 o 
  -5   5   5      180.70      246.04     41.87 o 
  -4   5   5     1388.25     1297.90     52.02 o 
  -3   5   5     1970.31     1839.38     64.61 o 
  -2   5   5     1944.18     1716.16     64.75 o 
  -1   5   5     2223.60     1938.89     77.43 o 
   0   5   5     1482.48     1369.81     44.17 o 
   1   5   5      814.05      950.56     35.77 o 
   2   5   5      582.10      780.30     52.90 o 
   3   5   5     2915.52     2888.65    108.65 o 
   4   5   5     2156.68     2261.66    133.00 o 
   5   5   5      255.84      288.84     30.75 o 
   6   5   5      537.41      634.05     72.78 o 
   7   5   5      737.87      789.39     59.25 o 
   8   5   5     1271.92     1282.75     86.00 o 
   9   5   5       17.97       -2.03     62.85 o 
  10   5   5      173.36      245.96     56.51 o 
 -10   6   5      230.13      321.47     77.61 o 
  -9   6   5      121.34      141.04    135.42 o 
  -8   6   5        3.49        1.75     25.80 o 
  -7   6   5       27.04       13.68     27.52 o 
  -6   6   5      117.08      126.79     35.42 o 
  -5   6   5      103.38      122.78     22.57 o 
  -4   6   5      265.71      231.62     64.66 o 
  -3   6   5      886.96      926.44    112.29 o 
  -2   6   5       65.71       79.18     23.71 o 
  -1   6   5      917.11      883.45     65.67 o 
   0   6   5      527.88      645.35     58.70 o 
   1   6   5      249.86      289.05     33.14 o 
   2   6   5       34.15      116.76     30.13 o 
   3   6   5      641.92      721.99     41.28 o 
   4   6   5      720.77      675.65     41.91 o 
   5   6   5      601.57      580.01     55.27 o 
   6   6   5      246.56      295.73     34.71 o 
   7   6   5        7.70      -21.54     58.79 o 
   8   6   5        3.76        0.00     27.44 o 
   9   6   5      133.40      179.10     38.67 o 
  -8   7   5       61.08       41.04     55.18 o 
  -7   7   5      158.80      121.39     39.04 o 
  -6   7   5      248.35      237.80     52.26 o 
  -5   7   5      226.09      230.88     36.65 o 
  -4   7   5      150.93      134.75     20.71 o 
  -3   7   5      213.94      212.90     25.67 o 
  -2   7   5       10.45      -46.69     88.70 o 
  -1   7   5      309.45      292.49     73.33 o 
   0   7   5      338.09      284.15     72.89 o 
   1   7   5      762.08      708.13    125.21 o 
   2   7   5       14.36       24.35     17.74 o 
   3   7   5      192.95      223.84     55.43 o 
   4   7   5       95.59       91.65     21.65 o 
   5   7   5       17.19       -3.42     21.00 o 
   6   7   5       57.71       74.44     31.64 o 
   7   7   5        0.07      -19.68     27.94 o 
   8   7   5       15.68       -2.55     30.38 o 
  -6   8   5       23.72       13.94     30.24 o 
  -5   8   5        6.74       19.19     19.51 o 
  -4   8   5       51.26      147.88    126.91 o 
  -3   8   5        9.62      -36.42    118.91 o 
  -2   8   5       25.88      132.74     89.91 o 
  -1   8   5      115.23       17.46     75.47 o 
   0   8   5       53.74      123.47     78.78 o 
   1   8   5       58.78      128.34     78.86 o 
   2   8   5       97.65       71.58    108.30 o 
   3   8   5        7.50        5.69     17.79 o 
   4   8   5      314.09      252.25     29.03 o 
   5   8   5       20.90       13.00     23.57 o 
  -2   9   5      288.40      344.42    155.27 o 
  -1   9   5      205.17      237.73     93.93 o 
   0   9   5      199.01      269.82    142.79 o 
   1   9   5       36.45        0.06    127.03 o 
 -13   0   6       29.99       32.88     27.50 o 
 -12   0   6      510.78      557.20    135.54 o 
 -11   0   6        8.76       -9.72     18.79 o 
 -10   0   6       60.62       71.14     51.37 o 
  -9   0   6       27.44       30.64     61.29 o 
  -8   0   6      234.26      805.75    150.54 o 
  -7   0   6       27.32       56.61     35.40 o 
  -6   0   6     1066.49     1220.40    109.96 o 
  -5   0   6     6780.19     5639.91    345.27 o 
  -4   0   6     5912.31     4948.53    279.03 o 
  -3   0   6     4061.06     3340.90    268.36 o 
  -2   0   6      919.09      615.66     45.76 o 
  -1   0   6     7684.46     8156.35    379.24 o 
   0   0   6    14759.04    14063.29   1096.82 o 
   1   0   6    24500.14    23185.04   1804.05 o 
   2   0   6    15445.49    13198.52    468.29 o 
   3   0   6     1045.40      964.66     38.72 o 
   4   0   6     3122.84     3114.90    215.27 o 
   5   0   6    19731.65    17520.19    703.28 o 
   6   0   6     8682.85     8699.47    447.50 o 
   7   0   6     1774.95     1586.01     85.60 o 
   8   0   6     2099.26     2192.75    147.30 o 
   9   0   6     4767.51     4882.97    309.12 o 
  10   0   6      967.48     1071.94     64.97 o 
  11   0   6      935.71      989.00     63.68 o 
  12   0   6       80.76       33.38     25.06 o 
 -13   1   6        9.37       33.20     19.10 o 
 -12   1   6       97.21       65.69     18.63 o 
 -11   1   6     1586.57     1727.92    119.72 o 
 -10   1   6     4100.11     4035.01    229.56 o 
  -9   1   6      883.22      919.56     59.19 o 
  -8   1   6       57.52      124.40     42.67 o 
  -7   1   6     1921.46     1871.73     62.16 o 
  -6   1   6     5894.72     5166.61    207.13 o 
  -5   1   6    14938.01    14219.53    362.50 o 
  -4   1   6     2598.24     2594.42    115.08 o 
  -3   1   6      343.10      878.43     62.83 o 
  -2   1   6    21010.04    20837.70    626.96 o 
  -1   1   6      528.84     1299.00     51.01 o 
   0   1   6     7322.00     8852.56    333.86 o 
   1   1   6     2646.11     3781.71    167.04 o 
   2   1   6     2825.03     2862.82     81.53 o 
   3   1   6     3139.39     4164.06    161.40 o 
   4   1   6      201.17      207.77     39.45 o 
   5   1   6      477.51      493.30     17.01 o 
   6   1   6      378.33      328.64     13.94 o 
   7   1   6     1685.36     1508.61     58.51 o 
   8   1   6     1225.59     1210.93     47.47 o 
   9   1   6      139.00      118.78     13.95 o 
  10   1   6      153.12      189.50     25.52 o 
  11   1   6      863.59      912.94     46.06 o 
  12   1   6      111.93      121.67     19.11 o 
 -13   2   6      121.67      146.00     28.22 o 
 -12   2   6      169.59      210.35     28.50 o 
 -11   2   6       15.08       -9.60     16.70 o 
 -10   2   6      497.92      474.92     29.23 o 
  -9   2   6     1174.96     1319.73     49.68 o 
  -8   2   6     1561.49     1299.33     41.19 o 
  -7   2   6      427.51      385.29     32.21 o 
  -6   2   6       73.57       62.73      8.24 o 
  -5   2   6      170.98      184.68     23.52 o 
  -4   2   6     4209.22     3899.11    122.25 o 
  -3   2   6     1816.43     1659.77     53.75 o 
  -2   2   6    11164.70    10557.68    283.30 o 
  -1   2   6       34.96      136.47     13.00 o 
   0   2   6      153.76     1022.01     53.51 o 
   1   2   6     3695.12     4478.57    128.17 o 
   2   2   6     3345.58     3672.10     91.10 o 
   3   2   6     1051.33     1171.56     34.23 o 
   4   2   6      172.35      183.57     19.75 o 
   5   2   6       38.88      284.80     28.17 o 
   6   2   6      420.47      439.72     19.25 o 
   7   2   6      240.04      289.02     15.27 o 
   8   2   6      573.54      563.48     28.96 o 
   9   2   6     1335.04     1287.46     56.80 o 
  10   2   6      169.72      190.21     26.33 o 
  11   2   6       28.09        3.22     20.17 o 
  12   2   6      227.05      249.04     31.04 o 
 -12   3   6       50.28       78.81     21.52 o 
 -11   3   6        0.69       -2.62     33.00 o 
 -10   3   6       58.28      125.19     19.12 o 
  -9   3   6       78.11       69.33     13.47 o 
  -8   3   6       85.52       85.78     11.67 o 
  -7   3   6      605.31      585.23     26.00 o 
  -6   3   6       93.64      138.50     39.71 o 
  -5   3   6       14.13      213.74     36.92 o 
  -4   3   6     6732.26     6444.89    187.97 o 
  -3   3   6     3273.29     4028.23    137.24 o 
  -2   3   6      554.23      872.36     98.18 o 
  -1   3   6      155.04      170.62     16.09 o 
   0   3   6      345.95      372.15     33.60 o 
   1   3   6       14.20      152.03     15.50 o 
   2   3   6     2959.48     2963.04     96.77 o 
   3   3   6     7428.91     6868.50    220.43 o 
   4   3   6     4408.36     4387.89    121.86 o 
   5   3   6      351.20      390.73     16.02 o 
   6   3   6       14.89      257.14     30.02 o 
   7   3   6      263.88      394.18     85.72 o 
   8   3   6      425.80      536.94     64.71 o 
   9   3   6      696.28      724.84     43.55 o 
  10   3   6      306.09      311.81     28.10 o 
  11   3   6      971.99      982.53     57.11 o 
  12   3   6        1.61      -10.65     19.44 o 
 -12   4   6       40.31       83.27     22.67 o 
 -11   4   6       81.08      146.18    102.64 o 
 -10   4   6      169.59      172.37     40.08 o 
  -9   4   6      178.24      133.50     34.14 o 
  -8   4   6       33.54       58.28     39.77 o 
  -7   4   6      763.97      691.15     36.55 o 
  -6   4   6      423.83      433.81     21.26 o 
  -5   4   6       24.96       71.86     45.53 o 
  -4   4   6      126.56      548.24     78.06 o 
  -3   4   6      604.07      671.89     43.97 o 
  -2   4   6      258.21      290.55     17.87 o 
  -1   4   6        6.76      189.09     28.61 o 
   0   4   6     1406.84     1621.84     50.22 o 
   1   4   6      274.01      328.65     33.00 o 
   2   4   6      193.61      193.22     34.80 o 
   3   4   6       16.40       26.57     20.62 o 
   4   4   6        1.49        5.15     13.10 o 
   5   4   6      139.88      355.61     46.49 o 
   6   4   6        1.51       11.92     19.33 o 
   7   4   6       10.68        6.04     28.89 o 
   8   4   6        8.06        6.03     21.58 o 
   9   4   6       51.85      105.34     27.44 o 
  10   4   6       58.45      159.03     75.76 o 
  11   4   6       38.43        4.61     39.90 o 
 -11   5   6      169.94      210.71     90.64 o 
 -10   5   6       37.42       12.45     70.36 o 
  -9   5   6        2.90        7.03     25.19 o 
  -8   5   6      268.82      269.42     33.03 o 
  -7   5   6      317.40      363.46     38.81 o 
  -6   5   6      513.31      555.78     70.29 o 
  -5   5   6      993.62      981.58     50.24 o 
  -4   5   6      390.79      423.87     26.43 o 
  -3   5   6     3761.53     3425.09    109.46 o 
  -2   5   6     1180.51     1022.85     34.75 o 
  -1   5   6     1560.55     1656.24     86.88 o 
   0   5   6       54.08       71.48     28.25 o 
   1   5   6      754.13      673.59     34.23 o 
   2   5   6     6539.36     5749.36    202.22 o 
   3   5   6      967.42     2007.41    114.43 o 
   4   5   6     8230.13     7263.85    278.54 o 
   5   5   6      882.83      797.54     46.74 o 
   6   5   6       95.49       73.99     22.68 o 
   7   5   6     1756.09     1692.74    103.55 o 
   8   5   6      262.64      312.07     93.94 o 
   9   5   6       18.13       45.25     55.64 o 
  10   5   6      106.98      197.50     41.82 o 
 -10   6   6        0.89      -50.26     28.58 o 
  -9   6   6      476.86      457.23     49.32 o 
  -8   6   6     2197.76     2215.33    173.11 o 
  -7   6   6      315.73      409.12     60.31 o 
  -6   6   6      145.72      158.77     24.39 o 
  -5   6   6     1337.87     1312.58     67.98 o 
  -4   6   6      272.15      286.82     70.63 o 
  -3   6   6     3794.02     3746.24    167.40 o 
  -2   6   6      668.48      663.75     38.03 o 
  -1   6   6      417.79      403.29     71.88 o 
   0   6   6      725.94      760.94     61.46 o 
   1   6   6     1426.89     1352.39     55.55 o 
   2   6   6     2408.27     2017.43     87.79 o 
   3   6   6       28.08       20.70     30.09 o 
   4   6   6      126.95      129.43     21.15 o 
   5   6   6      466.74      474.59    103.00 o 
   6   6   6      686.88      721.79     56.02 o 
   7   6   6        0.44       21.71     25.75 o 
   8   6   6        3.28       20.51     26.80 o 
   9   6   6      367.49      484.34     52.37 o 
  -8   7   6       42.92       50.77     28.40 o 
  -7   7   6      316.33      361.27     38.02 o 
  -6   7   6     1221.63     1223.96     72.77 o 
  -5   7   6      465.09      448.32     36.90 o 
  -4   7   6      401.91      390.08     32.01 o 
  -3   7   6        4.70        0.29     18.14 o 
  -2   7   6      684.91      802.86     97.27 o 
  -1   7   6     1089.97     1235.75    117.91 o 
   0   7   6      368.21      310.90     74.68 o 
   1   7   6      185.80      179.73     16.05 o 
   2   7   6      259.15      239.57     24.41 o 
   3   7   6      238.77      243.32     25.77 o 
   4   7   6       87.43       97.82     22.13 o 
   5   7   6      219.58      233.17     30.49 o 
   6   7   6       64.94       19.93     37.70 o 
   7   7   6      998.12     1013.01     74.73 o 
   8   7   6       16.58       13.18     67.24 o 
  -6   8   6       19.27      -37.39     42.64 o 
  -5   8   6      284.25      242.38     86.64 o 
  -4   8   6      748.99      804.02     54.58 o 
  -3   8   6      189.55      224.06    134.48 o 
  -2   8   6        4.96      -21.90     73.43 o 
  -1   8   6      487.36      541.22     95.58 o 
   0   8   6     1799.63     1620.08    148.90 o 
   1   8   6      996.00      953.39    166.00 o 
   2   8   6      592.86      609.88    141.64 o 
   3   8   6        0.51      -35.43     58.91 o 
   4   8   6      301.96      355.61     73.55 o 
   5   8   6     1439.31     1341.41    115.45 o 
  -2   9   6       30.24      -13.45    136.97 o 
  -1   9   6      136.13      318.66    150.12 o 
   0   9   6        8.60       48.85    132.67 o 
   1   9   6       29.12       -0.61    133.27 o 
 -13   1   7      155.10      103.81     21.17 o 
 -12   1   7      391.93      427.07     63.46 o 
 -11   1   7       79.88      111.87     34.41 o 
 -10   1   7      924.13     1077.80    110.84 o 
  -9   1   7     3879.67     3586.90    163.77 o 
  -8   1   7     3196.22     3045.18    136.65 o 
  -7   1   7      411.14      522.71     53.59 o 
  -4   1   7      107.20     1118.97     80.67 o 
  -3   1   7      317.09      412.47     21.02 o 
  -2   1   7    18108.30    18779.32    571.64 o 
  -1   1   7       78.67     1051.16     45.08 o 
   0   1   7     1185.76     1756.06    111.42 o 
   1   1   7     5917.84     4777.62    201.42 o 
   2   1   7     5990.23     5508.45    142.86 o 
   3   1   7     1022.38     1057.74     34.89 o 
   4   1   7     2098.58     2362.23     58.74 o 
   5   1   7     1400.29     1199.31     34.25 o 
   6   1   7      332.68      313.91     13.49 o 
   7   1   7     5862.68     5545.28    181.48 o 
   8   1   7       57.90       83.27     24.85 o 
   9   1   7      171.79      152.98     46.72 o 
  10   1   7       24.10        7.01     13.07 o 
  11   1   7      127.12      172.33     28.78 o 
  12   1   7      440.36      505.71     43.56 o 
 -13   2   7      114.17      137.14     28.79 o 
 -12   2   7       35.37       12.63     20.71 o 
 -11   2   7        3.48       -8.79     17.40 o 
 -10   2   7      953.17      870.18     61.95 o 
  -9   2   7      657.06      639.44     70.76 o 
  -8   2   7     3285.11     3047.28     86.39 o 
  -7   2   7     1624.55     1401.66     41.35 o 
  -6   2   7       39.40       49.89     13.98 o 
  -5   2   7     5241.63     5024.18    133.74 o 
  -4   2   7     8872.61     9871.99    360.33 o 
  -3   2   7     8649.47     8027.70    237.80 o 
  -2   2   7     1895.16     1984.51     57.54 o 
  -1   2   7       57.44       53.98      7.51 o 
   0   2   7     2033.77     2682.90     83.92 o 
   1   2   7     3139.92     2613.40     74.89 o 
   2   2   7     3398.00     2727.51     68.17 o 
   3   2   7      997.10      921.44     30.56 o 
   4   2   7      323.52      355.90     13.38 o 
   5   2   7     3014.68     2789.69     70.88 o 
   6   2   7     2295.58     2033.91     57.98 o 
   7   2   7      157.94      174.64     12.53 o 
   8   2   7       82.15       60.43     12.84 o 
   9   2   7      342.69      393.28     40.34 o 
  10   2   7        9.84       12.90     32.12 o 
  11   2   7      538.51      628.14     46.48 o 
  12   2   7        0.01       -8.86     22.34 o 
 -12   3   7      221.57      196.70     44.15 o 
 -11   3   7      193.21      197.06     31.61 o 
 -10   3   7     1207.88     1088.64     57.38 o 
  -9   3   7       76.41       43.29     14.43 o 
  -8   3   7       57.10       72.40     11.30 o 
  -7   3   7     1788.39     1645.25     56.27 o 
  -6   3   7     6996.47     6662.96    203.89 o 
  -5   3   7     1957.63     1778.83     68.92 o 
  -4   3   7     2489.11     2547.25     80.72 o 
  -3   3   7     4710.98     4490.37    116.76 o 
  -2   3   7    10765.70    10488.39    263.06 o 
  -1   3   7     8857.04     9661.18    227.07 o 
   0   3   7     8126.46     9038.34    283.22 o 
   1   3   7     1086.67     1066.38     36.35 o 
   2   3   7     2909.70     2816.91     97.56 o 
   3   3   7     8205.52     7987.25    221.48 o 
   4   3   7     4815.19     4585.14    119.56 o 
   5   3   7      171.25      307.60     30.35 o 
   6   3   7      798.94      817.02     34.18 o 
   7   3   7     2685.94     2665.14     90.13 o 
   8   3   7     2067.61     2109.28     74.39 o 
   9   3   7       16.44       20.71     14.32 o 
  10   3   7        2.47      -30.34     15.17 o 
  11   3   7      768.35      766.34     48.69 o 
 -12   4   7     1547.48     1634.48    114.42 o 
 -11   4   7      994.98     1068.87     71.55 o 
 -10   4   7       98.93      126.45     44.71 o 
  -9   4   7      584.29      575.06     32.96 o 
  -8   4   7     1649.98     1655.23     63.66 o 
  -7   4   7     1018.11      983.66     41.69 o 
  -6   4   7      378.47      393.85     35.75 o 
  -5   4   7      166.13      200.08     20.53 o 
  -4   4   7     1860.32     1528.03     70.62 o 
  -3   4   7      674.23      747.01     41.45 o 
  -2   4   7      509.16      489.01     18.04 o 
  -1   4   7        2.52        1.53      8.65 o 
   0   4   7     4078.28     4151.40    120.69 o 
   1   4   7     1538.09     1763.45     63.51 o 
   2   4   7     2283.78     2511.53     90.13 o 
   3   4   7     1589.23     1356.18     80.66 o 
   4   4   7     1286.20     1159.81     52.41 o 
   5   4   7     2016.46     1767.58     79.47 o 
   6   4   7       25.72       63.32     39.54 o 
   7   4   7      490.55      519.01     42.41 o 
   8   4   7       19.39        3.86     22.17 o 
   9   4   7      742.21      773.31     54.23 o 
  10   4   7      690.52      925.75    119.45 o 
  11   4   7      160.96      200.26     47.49 o 
 -11   5   7      211.78      200.69     82.76 o 
 -10   5   7       90.94       93.28     31.47 o 
  -9   5   7       10.13        3.02     26.40 o 
  -8   5   7       35.41       -8.14     33.02 o 
  -7   5   7      604.37      698.62     52.72 o 
  -6   5   7      481.35      496.33     36.25 o 
  -5   5   7      536.74      587.42     55.49 o 
  -4   5   7     1172.45     1077.55     45.64 o 
  -3   5   7      480.91      804.69     43.62 o 
  -2   5   7     2894.53     3034.36     84.17 o 
  -1   5   7     4000.93     3944.74    126.64 o 
   0   5   7     2194.25     2093.95     71.03 o 
   1   5   7       30.27       88.45     28.38 o 
   2   5   7       24.72       51.73     26.43 o 
   3   5   7     7638.52     6866.72    264.84 o 
   4   5   7     1046.12     1081.50     55.62 o 
   5   5   7      218.54      228.49     28.97 o 
   6   5   7      194.26      168.55     50.29 o 
   7   5   7      214.04      262.87     33.95 o 
   8   5   7      732.18      759.36     62.58 o 
   9   5   7      573.08      604.54     73.42 o 
  10   5   7        6.77       13.77     32.52 o 
 -10   6   7       90.54      169.40     38.89 o 
  -9   6   7      778.94      838.70     68.17 o 
  -8   6   7      258.28      302.72     36.91 o 
  -7   6   7      153.08      182.83     28.64 o 
  -6   6   7       15.35        7.40     19.55 o 
  -5   6   7     1261.02     1202.38     67.81 o 
  -4   6   7     2081.41     1935.59     95.89 o 
  -3   6   7     2155.59     2001.51     87.22 o 
  -2   6   7      755.49      695.48     29.58 o 
  -1   6   7      302.36      292.64     51.81 o 
   0   6   7      163.96      161.41     19.68 o 
   1   6   7      747.33      705.09     35.64 o 
   2   6   7      818.15      790.87     43.87 o 
   3   6   7      118.21      150.53     20.84 o 
   4   6   7      114.06       95.41     20.41 o 
   5   6   7      118.90      360.42     80.53 o 
   6   6   7      300.42      236.93     32.43 o 
   7   6   7       24.19      -21.83     24.53 o 
   8   6   7        0.94      -54.09     44.51 o 
   9   6   7       10.61       22.81     32.61 o 
  -8   7   7      200.61      198.10     33.90 o 
  -7   7   7      131.62      162.90     41.13 o 
  -6   7   7       89.19      123.00     25.37 o 
  -5   7   7        7.54      -21.20     39.74 o 
  -4   7   7        0.15       19.53    111.21 o 
  -3   7   7       25.43       28.17     20.01 o 
  -2   7   7     1644.41     1730.03    212.97 o 
  -1   7   7      126.34      455.95    164.18 o 
   0   7   7      202.53      242.88     70.85 o 
   1   7   7        0.56        3.00     14.92 o 
   2   7   7       37.95       51.25     16.15 o 
   3   7   7       14.37       29.65     17.79 o 
   4   7   7       24.95       27.51     20.40 o 
   5   7   7      110.19      114.90     26.52 o 
   6   7   7      434.86      568.22     56.73 o 
   7   7   7      173.63      180.01     34.20 o 
  -6   8   7        9.76        5.16     39.72 o 
  -5   8   7       17.82        6.40     24.30 o 
  -4   8   7      106.31      202.54    132.30 o 
  -3   8   7      267.97      294.54    141.76 o 
  -2   8   7      270.16      212.99    141.30 o 
  -1   8   7      149.60      144.20     78.39 o 
   0   8   7      144.26      126.24    114.54 o 
   1   8   7      526.87      642.84    147.21 o 
   2   8   7        4.99       35.15    110.61 o 
   3   8   7      194.63      171.80     57.48 o 
   4   8   7        7.15       11.05     25.39 o 
   5   8   7       11.22       19.28     22.91 o 
  -2   9   7       63.42      -27.45    135.82 o 
  -1   9   7        4.86      -15.45    136.30 o 
   0   9   7       51.85       90.91    138.97 o 
   1   9   7      292.31      427.27    154.73 o 
 -13   0   8     1202.42     1354.16    274.57 o 
 -12   0   8     1563.40     1478.32    340.45 o 
 -11   0   8      128.47      182.57     89.42 o 
 -10   0   8      228.92      203.55     71.99 o 
  -9   0   8     4771.31     4415.98    259.39 o 
  -8   0   8     5172.60     4865.41    377.91 o 
  -7   0   8      998.20      864.87     58.09 o 
  -6   0   8      844.69      670.51     93.09 o 
  -5   0   8      934.60     1081.79    106.84 o 
  -4   0   8     5794.56     5497.13    461.24 o 
  -3   0   8     4459.34     2994.33    259.30 o 
  -2   0   8    13388.99    11391.28    609.29 o 
  -1   0   8       28.17       13.69     13.38 o 
   0   0   8     1510.97     2862.57    229.38 o 
   1   0   8    36258.70    28363.79   1802.59 o 
   2   0   8     9693.68     8948.57    297.04 o 
   3   0   8     1006.79      927.83     37.21 o 
   4   0   8      281.20      281.22     24.53 o 
   5   0   8     2016.72     1690.91     74.56 o 
   6   0   8       60.88       84.96     18.93 o 
   7   0   8    14767.47    13972.66    623.39 o 
   8   0   8     1719.79     1587.17     81.56 o 
   9   0   8       22.59        7.89     15.66 o 
  10   0   8      535.08      576.83     41.88 o 
  11   0   8       78.56       97.76     24.08 o 
  12   0   8      200.70      113.03     44.67 o 
 -13   1   8      284.98      324.51     54.40 o 
 -12   1   8      150.99      137.02     29.03 o 
 -11   1   8      271.80      264.08     22.78 o 
 -10   1   8     2252.07     2226.13    144.64 o 
  -9   1   8      327.06      438.30     89.17 o 
  -8   1   8     1579.23     1556.91     57.48 o 
  -7   1   8     1436.63     1368.44     49.69 o 
  -6   1   8     2456.29     2281.26    127.84 o 
  -5   1   8     6736.59     8788.29    468.49 o 
  -4   1   8      451.85      493.42     19.35 o 
  -3   1   8     1223.14     1345.39     58.11 o 
  -2   1   8    13262.19    13773.32    530.19 o 
  -1   1   8      349.95      774.77     29.83 o 
   0   1   8    40392.28    44687.80   1432.29 o 
   1   1   8     9438.72     7895.89    266.20 o 
   2   1   8     2364.51     1734.93     50.35 o 
   3   1   8    20942.56    20032.59    445.22 o 
   4   1   8     1402.18     1102.48     36.92 o 
   5   1   8       13.38      132.48     28.01 o 
   6   1   8       51.99       54.73      9.40 o 
   7   1   8     3314.68     3139.41    106.02 o 
   8   1   8     1332.85     1335.62     50.47 o 
   9   1   8      382.94      416.08     31.13 o 
  10   1   8       43.04       58.88     17.01 o 
  11   1   8       12.65        2.70     14.82 o 
  12   1   8      311.40      371.75     36.00 o 
 -13   2   8       35.91       77.43     39.36 o 
 -12   2   8       55.05       45.01     23.24 o 
 -11   2   8        7.68        6.29     25.36 o 
 -10   2   8      115.66      143.64     32.20 o 
  -9   2   8        8.03       15.75     27.20 o 
  -8   2   8      139.32      190.77     40.44 o 
  -7   2   8     1410.91     1344.07     40.03 o 
  -6   2   8        5.78       13.38     16.08 o 
  -5   2   8     3129.58     3353.44     89.64 o 
  -4   2   8     1940.39     3266.70    188.17 o 
  -3   2   8      645.33     3681.61    202.48 o 
  -2   2   8        9.55      633.15     54.44 o 
  -1   2   8       34.49       19.99      3.99 o 
   0   2   8     2505.24     4409.75    142.08 o 
   1   2   8     3217.88     5606.37    197.32 o 
   2   2   8      504.37      657.85     35.41 o 
   3   2   8       66.41      100.19     10.31 o 
   4   2   8      539.39      473.43     22.38 o 
   5   2   8     6099.62     5792.57    146.06 o 
   6   2   8     1728.35     1553.83     44.60 o 
   7   2   8        7.69        5.80      9.02 o 
   8   2   8      386.65      412.27     33.83 o 
   9   2   8     1261.65     1418.14     63.85 o 
  10   2   8     1444.24     1473.46     85.49 o 
  11   2   8      228.35      230.86     28.87 o 
  12   2   8       47.15       23.72     22.57 o 
 -12   3   8      619.03      709.14    102.48 o 
 -11   3   8       66.86       54.92     27.33 o 
 -10   3   8      162.43      205.60     41.25 o 
  -9   3   8       61.66       38.55     18.90 o 
  -8   3   8       40.73       35.39     13.39 o 
  -7   3   8      698.24      677.26     64.61 o 
  -6   3   8     3529.71     3643.97    115.57 o 
  -5   3   8     1029.85     1026.31     37.64 o 
  -4   3   8      713.63      687.62     28.57 o 
  -3   3   8        4.12       61.41     30.73 o 
  -2   3   8     1168.46     1215.36     32.61 o 
  -1   3   8     6629.81     5863.62    167.63 o 
   0   3   8      710.64     1463.00     59.87 o 
   1   3   8      135.39      373.13     24.84 o 
   2   3   8      475.59      486.63     23.13 o 
   3   3   8      710.90     2567.19    100.34 o 
   4   3   8     1883.20     2175.40     62.31 o 
   5   3   8      657.10      773.56     37.55 o 
   6   3   8     2023.35     1817.88     60.90 o 
   7   3   8        4.31       60.53     30.90 o 
   8   3   8      338.44      320.07     25.22 o 
   9   3   8        1.33       14.08     15.15 o 
  10   3   8        1.73      -25.78     24.92 o 
  11   3   8       25.40       69.46     27.48 o 
 -12   4   8      129.63      152.61     27.09 o 
 -11   4   8        0.64       -3.23     16.27 o 
 -10   4   8       30.20       29.26     29.15 o 
  -9   4   8      147.88      207.79     33.63 o 
  -8   4   8       87.05      155.72     67.73 o 
  -7   4   8       38.59       35.08     32.86 o 
  -6   4   8      614.31      646.14     35.65 o 
  -5   4   8      662.99      673.48     35.83 o 
  -4   4   8     1756.16     1809.56    130.23 o 
  -3   4   8       34.46       29.57      8.88 o 
  -2   4   8        5.20        2.72      6.12 o 
  -1   4   8      197.60      197.95      7.82 o 
   0   4   8       90.85      230.99     25.29 o 
   1   4   8        8.72      204.12     32.80 o 
   2   4   8      673.80      886.08     52.08 o 
   3   4   8      391.14      390.97     30.00 o 
   4   4   8      136.76      138.81     27.48 o 
   5   4   8        1.62      171.38     60.97 o 
   6   4   8       54.68       83.46     43.83 o 
   7   4   8       11.91        4.68     35.33 o 
   8   4   8       64.28       55.75     28.18 o 
   9   4   8        0.97        1.55     36.72 o 
  10   4   8        2.00      -55.80     34.12 o 
  11   4   8        6.33       34.41     40.32 o 
 -11   5   8      516.83      620.98     61.23 o 
 -10   5   8       27.57       44.11     42.33 o 
  -9   5   8      736.17      799.54     64.45 o 
  -8   5   8      592.60      625.90     46.23 o 
  -7   5   8      389.32      448.29     37.30 o 
  -6   5   8     2372.29     2132.14     93.48 o 
  -5   5   8      651.65      668.11     39.08 o 
  -4   5   8     2051.35     1848.82     67.46 o 
  -3   5   8      636.72      724.43     31.29 o 
  -2   5   8     1754.71     1685.95     49.88 o 
  -1   5   8     6531.69     6478.09    205.13 o 
   0   5   8     1549.80     1679.57     57.85 o 
   1   5   8      419.87      577.17     61.64 o 
   2   5   8      264.40      301.91     35.99 o 
   3   5   8     3404.04     3006.64    122.33 o 
   4   5   8      847.47      815.93     46.25 o 
   5   5   8      758.27      738.64     65.36 o 
   6   5   8        3.93       14.26     24.16 o 
   7   5   8      220.50      186.89     30.12 o 
   8   5   8       35.93       17.14     40.55 o 
   9   5   8       63.81       86.84     36.18 o 
  10   5   8        0.41      -52.47     92.21 o 
 -10   6   8      139.47      215.52     46.79 o 
  -9   6   8       12.21       22.91     36.03 o 
  -8   6   8      270.41      287.32     36.83 o 
  -7   6   8      971.64      920.76     60.51 o 
  -6   6   8      145.70      172.75     45.53 o 
  -5   6   8       36.62       72.32     46.15 o 
  -4   6   8      558.85      515.57     36.92 o 
  -3   6   8       48.04       39.93     27.34 o 
  -2   6   8     1381.81     1284.68     56.99 o 
  -1   6   8      663.11      664.93     60.73 o 
   0   6   8       66.92       99.33     12.70 o 
   1   6   8      301.57      617.26     56.76 o 
   2   6   8       86.12       75.40     17.10 o 
   3   6   8      515.81      499.76     64.07 o 
   4   6   8        8.34       13.25     28.19 o 
   5   6   8     2782.30     2469.57    139.28 o 
   6   6   8       40.18       67.06     27.45 o 
   7   6   8        1.83      -41.35     23.89 o 
   8   6   8       90.95      101.68     32.93 o 
   9   6   8       32.99       48.03     32.95 o 
  -8   7   8       97.71      140.59     38.34 o 
  -7   7   8      701.18      652.45     51.43 o 
  -6   7   8      611.17      600.56     46.30 o 
  -5   7   8      361.46      365.26     33.04 o 
  -4   7   8      125.99      136.42     24.85 o 
  -3   7   8      451.07      386.50     54.04 o 
  -2   7   8     1981.95     1860.92    158.00 o 
  -1   7   8     1355.59     1260.70    119.94 o 
   0   7   8      502.29      482.06    123.64 o 
   1   7   8      111.49      126.11     16.74 o 
   2   7   8      284.33      343.66     35.93 o 
   3   7   8     2082.81     1898.15    105.45 o 
   4   7   8      828.27      798.19     52.47 o 
   5   7   8       61.56       53.60     24.83 o 
   6   7   8      813.08      805.11     62.01 o 
   7   7   8      464.91      513.16     50.11 o 
  -6   8   8       73.45       70.52     53.99 o 
  -5   8   8       22.36       53.40     65.70 o 
  -4   8   8      541.64      425.57    147.76 o 
  -3   8   8     1082.63     1232.54    204.24 o 
  -2   8   8      734.67      822.90    165.39 o 
  -1   8   8        0.18       69.09    116.67 o 
   0   8   8      144.59      156.54    120.36 o 
   1   8   8      492.38      451.15    136.18 o 
   2   8   8     1329.81     1341.94     82.06 o 
   3   8   8       49.07       44.82     56.13 o 
   4   8   8       10.24       -1.54     20.92 o 
   5   8   8       31.80       20.69     25.98 o 
  -1   9   8       80.44       22.24    139.70 o 
   0   9   8        6.31     -130.24    130.24 o 
 -13   1   9       90.68       82.48     36.22 o 
 -12   1   9        0.00      -15.33     19.46 o 
 -11   1   9       77.85       90.60     22.77 o 
 -10   1   9      584.74      610.20     56.70 o 
  -9   1   9       14.24      154.25    118.72 o 
  -8   1   9      126.07      487.41    116.80 o 
  -7   1   9        2.22       45.30     38.62 o 
  -6   1   9       62.27      158.08     68.07 o 
  -4   1   9     3965.49     4176.77    108.84 o 
  -3   1   9     3449.89     3000.08     86.50 o 
  -2   1   9     1098.73     1328.01     43.36 o 
  -1   1   9    40707.68    53185.26   1616.50 o 
   0   1   9    27323.82    27792.39    799.95 o 
   1   1   9      736.68      973.95     33.83 o 
   2   1   9       43.13      114.67     10.81 o 
   3   1   9     3049.82     3062.10    105.29 o 
   4   1   9     3177.37     2878.82     68.60 o 
   5   1   9      856.51      765.93     36.84 o 
   6   1   9       94.48       90.58     13.20 o 
   7   1   9      971.39     1041.20     39.98 o 
   8   1   9     1626.73     1658.75     60.31 o 
   9   1   9     1045.49     1105.24     53.24 o 
  10   1   9        5.73       14.37     13.83 o 
  11   1   9       95.89      158.17     20.68 o 
  12   1   9       60.74       60.94     18.06 o 
 -13   2   9      821.74      889.87     74.85 o 
 -12   2   9      904.93      987.59     96.33 o 
 -11   2   9      315.52      399.00     44.28 o 
 -10   2   9      120.85      163.51     19.61 o 
  -9   2   9       80.54      122.17     33.49 o 
  -8   2   9     6439.25     5950.18    164.67 o 
  -7   2   9     1402.87     1374.27     40.55 o 
  -6   2   9     1619.06     1495.27     80.27 o 
  -5   2   9      184.89     1161.63     68.67 o 
  -4   2   9      603.59      587.83     83.28 o 
  -3   2   9     7393.14     6554.56    197.50 o 
  -2   2   9      900.26     1932.09     78.19 o 
  -1   2   9     2932.53     3406.43     80.95 o 
   0   2   9      637.66     1519.64     72.21 o 
   1   2   9     3193.44     3609.90    115.60 o 
   2   2   9      116.85      223.08     24.35 o 
   3   2   9      252.50      322.57     27.87 o 
   4   2   9     1605.59     1542.96     47.00 o 
   5   2   9      905.38      840.38     34.31 o 
   6   2   9      287.45      320.76     45.85 o 
   7   2   9      148.58      148.48     25.97 o 
   8   2   9        2.30       -5.32     10.02 o 
   9   2   9      508.15      532.08     31.03 o 
  10   2   9      237.86      243.36     26.74 o 
  11   2   9      119.89      133.49     46.03 o 
  12   2   9       89.91      102.71     25.56 o 
 -13   3   9      113.89      193.77     28.85 o 
 -12   3   9       93.84      103.05     31.82 o 
 -11   3   9      463.56      559.11     42.09 o 
 -10   3   9     1689.83     1638.09     64.87 o 
  -9   3   9     1173.96     1260.69     50.67 o 
  -8   3   9      267.49      226.81     15.72 o 
  -7   3   9     1303.55     1155.87     42.51 o 
  -6   3   9     4746.68     4311.02    135.60 o 
  -5   3   9     2959.72     2708.02     86.76 o 
  -4   3   9     4161.06     4400.47    131.90 o 
  -3   3   9      615.96     1128.01     51.89 o 
  -2   3   9     1833.23     1716.79     61.72 o 
  -1   3   9    10293.60    11155.66    277.64 o 
   0   3   9    13559.21    13377.07    312.25 o 
   1   3   9      215.64      227.76     28.83 o 
   2   3   9      334.98      289.38     13.22 o 
   3   3   9     9007.78     8318.30    227.93 o 
   4   3   9     4206.24     4932.35    155.91 o 
   5   3   9      938.42     1193.07     75.80 o 
   6   3   9       11.27        4.79     16.26 o 
   7   3   9      981.44      971.53     46.36 o 
   8   3   9     1112.02     1134.22     57.26 o 
   9   3   9      224.38      209.33     22.10 o 
  10   3   9        3.62       -5.52     16.67 o 
  11   3   9      409.44      564.79     66.33 o 
 -12   4   9      445.33      453.63     42.55 o 
 -11   4   9       54.03        4.10     33.39 o 
 -10   4   9        5.16      -22.56     30.97 o 
  -9   4   9      523.26      570.49     32.84 o 
  -8   4   9      718.85      696.54     34.07 o 
  -7   4   9       24.87       56.56     35.91 o 
  -6   4   9     1416.47     1273.35     46.08 o 
  -5   4   9     6694.73     6379.55    198.48 o 
  -4   4   9     2283.55     2314.63     68.79 o 
  -3   4   9     3196.79     3270.79     81.95 o 
  -2   4   9      162.46      207.74     26.73 o 
  -1   4   9      587.07      576.87     16.16 o 
   0   4   9     5165.44     4976.96    149.19 o 
   1   4   9     6272.01     6439.68    233.75 o 
   2   4   9     2752.50     2621.31     93.83 o 
   3   4   9      227.31      243.21     19.44 o 
   4   4   9      797.26      807.93     45.04 o 
   5   4   9     4133.40     4013.15    162.46 o 
   6   4   9     2966.84     2854.20    134.91 o 
   7   4   9      503.79      475.42     43.13 o 
   8   4   9      105.24       64.00     25.76 o 
   9   4   9      347.04      394.03     38.69 o 
  10   4   9      329.12      384.52     51.65 o 
  11   4   9      665.59      818.41     77.28 o 
 -11   5   9      282.83      266.38     44.09 o 
 -10   5   9     1038.14     1278.48     89.60 o 
  -9   5   9      142.04      184.10     32.82 o 
  -8   5   9       25.03       44.18     27.20 o 
  -7   5   9      278.19      278.90     29.93 o 
  -6   5   9      680.73      743.65     53.90 o 
  -5   5   9     3878.17     3478.29    132.79 o 
  -4   5   9     1162.17     1096.87     45.53 o 
  -3   5   9        5.59        9.15     30.21 o 
  -2   5   9      156.60      138.05     26.42 o 
  -1   5   9     2653.05     2555.27     84.44 o 
   0   5   9     4117.98     4029.21    158.09 o 
   1   5   9     2203.04     2030.80     85.55 o 
   2   5   9      302.42      283.83     23.96 o 
   3   5   9      328.78      401.20     52.30 o 
   4   5   9      136.52      116.00     25.62 o 
   5   5   9      907.80      980.31     54.56 o 
   6   5   9       10.98       -8.80     20.86 o 
   7   5   9      571.38      532.60     48.43 o 
   8   5   9       25.21       -9.13     30.70 o 
   9   5   9       19.68        6.90     30.12 o 
  10   5   9       17.52       51.30     32.94 o 
 -10   6   9      122.24      168.92     39.24 o 
  -9   6   9      266.14      328.54     43.81 o 
  -8   6   9      319.98      339.67     38.62 o 
  -7   6   9     1211.30     1274.85     75.60 o 
  -6   6   9      225.78      263.70     66.88 o 
  -5   6   9       19.87        5.99     25.88 o 
  -4   6   9        6.41      -18.89     18.39 o 
  -3   6   9     1090.79      932.88     50.84 o 
  -2   6   9      266.66      258.38     15.13 o 
  -1   6   9      164.40      196.22     43.21 o 
   0   6   9      129.88      147.27     20.55 o 
   1   6   9      507.07      642.10     73.77 o 
   2   6   9      587.66      583.69     37.98 o 
   3   6   9      171.91      200.03     23.22 o 
   4   6   9      436.26      498.93     46.48 o 
   5   6   9     1001.93      880.30     62.08 o 
   6   6   9      209.17      225.12     33.28 o 
   7   6   9      153.51      110.03     29.06 o 
   8   6   9       60.31       65.37     32.30 o 
   9   6   9       56.77      101.15     39.55 o 
  -8   7   9      212.08      259.98     36.92 o 
  -7   7   9      125.10      137.83     27.86 o 
  -6   7   9       34.70       74.47     22.26 o 
  -5   7   9      744.32      816.49    134.33 o 
  -4   7   9      259.98      272.13     82.15 o 
  -3   7   9        3.02      107.88    106.36 o 
  -2   7   9     1338.56     1314.54    185.64 o 
  -1   7   9        0.25       31.39     99.45 o 
   0   7   9      157.19      318.97    114.30 o 
   1   7   9      131.43       92.30     16.37 o 
   2   7   9       14.95        2.81     17.71 o 
   3   7   9       93.01      132.25     58.20 o 
   4   7   9      986.78      910.37     83.30 o 
   5   7   9       64.58       48.18     38.21 o 
   6   7   9       42.49       56.20     26.23 o 
   7   7   9        0.22      -16.27     28.32 o 
  -6   8   9       32.28       47.58     50.38 o 
  -5   8   9        0.37      -10.97     32.18 o 
  -4   8   9      190.91      347.88    146.61 o 
  -3   8   9       85.80       81.27    129.64 o 
  -2   8   9       10.80      169.21    121.58 o 
  -1   8   9       31.13      -34.42    111.27 o 
   0   8   9        7.38     -149.39    106.79 o 
   1   8   9      331.29      452.42    137.76 o 
   2   8   9       20.25       31.32     15.25 o 
   3   8   9       58.61       22.48     17.84 o 
   4   8   9       58.93       59.66     33.24 o 
   5   8   9        6.15      -47.24     23.62 o 
  -1   9   9      750.05      921.69    195.39 o 
   0   9   9       39.34       66.97    138.36 o 
 -13   0  10      622.42      603.22    119.76 o 
 -12   0  10     1160.26     1158.99    228.30 o 
 -11   0  10      837.99      744.78    161.91 o 
 -10   0  10      249.23      238.70     30.39 o 
  -9   0  10      258.08      208.75    120.80 o 
  -8   0  10     2694.08     2528.96    240.87 o 
  -7   0  10     6368.02     5293.13    294.11 o 
  -6   0  10     3838.56     3811.88    202.98 o 
  -5   0  10    15961.00    13053.88    868.84 o 
  -4   0  10      926.73      829.77     71.60 o 
  -3   0  10     1680.99     1432.72     78.95 o 
  -2   0  10     2711.88     2915.94    140.56 o 
  -1   0  10     8551.11     8454.48    443.63 o 
   0   0  10     2505.83     4403.73    349.39 o 
   1   0  10     3511.88     3201.62    165.24 o 
   2   0  10     4633.34     3929.68    131.61 o 
   3   0  10     2170.44     3083.50    149.56 o 
   4   0  10       11.56       26.96      7.83 o 
   5   0  10     3336.05     3036.11    149.81 o 
   6   0  10     3787.92     3610.35    171.63 o 
   7   0  10      629.10      472.84     80.92 o 
   8   0  10      347.12      357.42     65.22 o 
   9   0  10      288.68      304.40     27.19 o 
  10   0  10      493.77      509.74     38.66 o 
  11   0  10      471.53      574.35     43.79 o 
  12   0  10        1.09      -15.60     46.67 o 
 -13   1  10      451.25      540.53     99.69 o 
 -12   1  10        3.29       -0.62     15.82 o 
 -11   1  10      191.88      168.52     29.55 o 
 -10   1  10      611.68      575.07     89.52 o 
  -9   1  10      708.93      787.46     59.42 o 
  -8   1  10     2859.03     2890.55     88.44 o 
  -7   1  10     2328.57     2058.26     65.30 o 
  -6   1  10     1418.65     1243.62     37.03 o 
  -5   1  10     7344.53     7099.54    185.47 o 
  -4   1  10      975.57      913.05     42.54 o 
  -3   1  10      157.19      159.78     24.84 o 
  -2   1  10      179.67      502.76     20.69 o 
  -1   1  10    52479.87    56274.40   1337.47 o 
   0   1  10      106.66     1360.07    104.46 o 
   2   1  10     4855.04     4602.78    110.54 o 
   3   1  10     4711.29     4313.65     94.15 o 
   4   1  10     5359.29     4532.73    110.10 o 
   5   1  10     1443.76     1319.58     36.60 o 
   6   1  10        0.92        3.14     12.86 o 
   7   1  10     3029.78     3062.51    103.42 o 
   8   1  10      306.27      322.51     25.21 o 
   9   1  10      809.70      834.97     37.17 o 
  10   1  10        5.50       -3.81     13.04 o 
  11   1  10        6.29        3.99     15.46 o 
  12   1  10       30.96       20.79     16.92 o 
 -13   2  10      548.36      176.48     76.79 o 
 -12   2  10      240.86      189.88     29.97 o 
 -11   2  10       28.65       44.30     17.82 o 
 -10   2  10      460.14      474.50     56.03 o 
  -9   2  10      118.52      126.37     13.49 o 
  -8   2  10     4437.36     4483.79    121.16 o 
  -7   2  10      202.61      261.20     50.76 o 
  -6   2  10       39.30      265.63     30.39 o 
  -5   2  10      407.32      874.51     47.77 o 
  -4   2  10     2393.73     2380.41     72.86 o 
  -3   2  10     3839.57     5055.07    185.52 o 
  -2   2  10     6348.40     6103.99    166.39 o 
  -1   2  10     5896.56     5516.49    135.34 o 
   0   2  10     8430.03     8280.57    226.93 o 
   1   2  10    19699.80    21523.07    664.75 o 
   2   2  10     2946.38     2967.64     78.60 o 
   3   2  10      881.62      829.12     25.58 o 
   4   2  10      402.18      413.85     18.36 o 
   5   2  10     1707.64     1410.18     51.16 o 
   6   2  10     5461.17     4844.78    121.01 o 
   7   2  10     3890.88     3665.08     99.92 o 
   8   2  10      906.83      881.68     38.69 o 
   9   2  10      102.20       99.18     25.35 o 
  10   2  10      366.30      407.83     64.14 o 
  11   2  10      415.00      367.98     36.84 o 
 -13   3  10      126.06      151.78     36.12 o 
 -12   3  10       13.18       -5.46     19.66 o 
 -11   3  10        1.07       19.98     19.91 o 
 -10   3  10      150.68      200.14     61.72 o 
  -9   3  10     1065.35     1045.38     45.19 o 
  -8   3  10       38.78       35.21     16.60 o 
  -7   3  10      105.38      131.39     21.95 o 
  -6   3  10      213.30     1061.60     85.85 o 
  -5   3  10     1179.70     1144.46     41.48 o 
  -4   3  10     4383.29     4278.56    135.30 o 
  -3   3  10      154.30      192.39     22.80 o 
  -2   3  10      448.59      582.62     41.94 o 
  -1   3  10      107.34      261.17     16.75 o 
   0   3  10       92.47      427.03     67.39 o 
   1   3  10     1307.79     1281.91     43.75 o 
   2   3  10       50.00       50.63     12.14 o 
   3   3  10     1850.74     1893.92     51.79 o 
   4   3  10     1215.40     1229.93     40.36 o 
   5   3  10      791.00      905.15     46.17 o 
   6   3  10       74.57       90.97     14.74 o 
   7   3  10      628.78      607.32     35.48 o 
   8   3  10      495.22      537.51     45.16 o 
   9   3  10       26.69      100.93     36.37 o 
  10   3  10      486.00      655.44    159.79 o 
  11   3  10      358.27      466.72     92.61 o 
 -12   4  10      463.84      474.91     44.91 o 
 -11   4  10       17.99       22.28     20.46 o 
 -10   4  10        3.35      -20.26     25.43 o 
  -9   4  10        8.24       91.12     43.68 o 
  -8   4  10      182.29      253.47     56.36 o 
  -7   4  10      104.57      100.49     30.06 o 
  -6   4  10      449.67      483.05     31.11 o 
  -5   4  10      636.02      699.19     98.09 o 
  -4   4  10       86.10      106.26     28.36 o 
  -3   4  10        1.84      360.69     47.89 o 
  -2   4  10      120.18      356.85     70.61 o 
  -1   4  10      412.61      427.04     21.26 o 
   0   4  10     1093.17      950.34     33.51 o 
   1   4  10      320.81      635.22     40.24 o 
   2   4  10        0.66      350.81     55.02 o 
   3   4  10      129.90      136.56     18.22 o 
   4   4  10      841.09      782.74     51.60 o 
   5   4  10      461.51      417.51     37.22 o 
   6   4  10      221.15      407.15     57.37 o 
   7   4  10       76.96       48.33     23.00 o 
   8   4  10        3.16      -31.46     65.85 o 
   9   4  10       67.53       77.87     26.69 o 
  10   4  10      161.35      168.95     44.64 o 
 -11   5  10       86.06       69.24     16.59 o 
 -10   5  10      505.04      603.21     75.68 o 
  -9   5  10      659.30      685.99     63.80 o 
  -8   5  10       21.18        2.64     27.35 o 
  -7   5  10       12.02       30.58     22.95 o 
  -6   5  10      561.12      676.44     75.80 o 
  -5   5  10     2392.07     2758.92    109.28 o 
  -4   5  10     3059.14     2894.37    112.33 o 
  -3   5  10       73.90      113.01     16.16 o 
  -2   5  10        8.07       16.76     14.82 o 
  -1   5  10     1150.03     1121.58     66.51 o 
   0   5  10      125.13      115.27     20.26 o 
   1   5  10     2901.76     2836.10    115.74 o 
   2   5  10       11.34      -20.29     20.26 o 
   3   5  10       74.75      107.06     21.37 o 
   4   5  10        6.99      138.45     45.26 o 
   5   5  10      137.38      165.06     24.29 o 
   6   5  10      236.11      185.81     29.35 o 
   7   5  10      275.80      320.88     74.39 o 
   8   5  10       11.48       62.30     27.35 o 
   9   5  10        6.36       31.44     30.64 o 
  10   5  10       78.25        9.13     34.30 o 
 -10   6  10       69.99      103.11     48.45 o 
  -9   6  10      612.86      742.15     64.99 o 
  -8   6  10      305.53      320.21     56.12 o 
  -7   6  10       24.31      -14.36     31.64 o 
  -6   6  10       15.49        8.58     31.89 o 
  -5   6  10       86.76       68.31     19.32 o 
  -4   6  10      721.88      660.46     42.94 o 
  -3   6  10     4111.97     3660.86    155.76 o 
  -2   6  10       62.83       61.94     12.90 o 
  -1   6  10      628.86      611.12     35.58 o 
   0   6  10      365.48      400.15     29.36 o 
   1   6  10     2102.11     1970.49     85.77 o 
   2   6  10      703.07      613.60     39.62 o 
   3   6  10      198.70      261.36     26.82 o 
   4   6  10     1074.74     1153.02     64.72 o 
   5   6  10       22.87       42.95     22.44 o 
   6   6  10      315.53      301.17     38.30 o 
   7   6  10      349.40      404.18     44.50 o 
   8   6  10      115.18      142.85     35.23 o 
  -8   7  10        3.37       53.07     33.92 o 
  -7   7  10      109.08      115.31     28.06 o 
  -6   7  10      203.10      219.82     28.69 o 
  -5   7  10     1237.05     1257.54     71.66 o 
  -4   7  10     1492.18     1522.22     78.12 o 
  -3   7  10      520.94      560.98     87.03 o 
  -2   7  10      487.16      696.00    144.91 o 
  -1   7  10     2085.24     2189.75    243.45 o 
   0   7  10     1074.67     1329.14    186.06 o 
   1   7  10       11.60       17.90     35.58 o 
   2   7  10      261.40      243.22     25.46 o 
   3   7  10     2854.58     2469.67    120.17 o 
   4   7  10      562.85      501.08     40.70 o 
   5   7  10      871.06      833.39     61.41 o 
   6   7  10       47.80       29.55    107.42 o 
   7   7  10       45.89       12.91     29.28 o 
  -6   8  10      411.17      357.88     70.98 o 
  -5   8  10       90.72       96.83     34.73 o 
  -4   8  10      213.72      323.94    148.06 o 
  -3   8  10       96.07      -33.76    117.94 o 
  -2   8  10      222.94      222.79    128.24 o 
  -1   8  10       23.54      -11.82    116.61 o 
   0   8  10       70.15      -72.85    114.24 o 
   1   8  10      394.59      528.42    145.33 o 
   2   8  10      185.21      230.64     25.01 o 
   3   8  10        2.18      -13.79     18.38 o 
   4   8  10       24.31       -7.72     49.94 o 
   5   8  10      461.24      378.76     46.48 o 
 -13   1  11      421.25      465.29     67.34 o 
 -12   1  11      185.30      181.73     21.56 o 
 -11   1  11      454.60      502.07     51.91 o 
 -10   1  11        5.44       66.22     41.08 o 
  -9   1  11      274.19      332.48     42.78 o 
  -8   1  11     2715.67     2693.07     95.10 o 
  -7   1  11      808.33      740.92     66.33 o 
  -6   1  11     1463.86     1214.54     36.10 o 
  -5   1  11     1210.07     1317.38     56.30 o 
  -4   1  11      575.21      505.18     37.82 o 
  -3   1  11      392.49      402.36     17.49 o 
  -2   1  11     1689.19     2826.22     96.79 o 
  -1   1  11     6265.77     8897.99    248.85 o 
   0   1  11    17501.22    15798.91    414.18 o 
   1   1  11     9249.46     8310.72    229.96 o 
   2   1  11      152.62      201.67      8.86 o 
   3   1  11     1605.46     1462.84     47.23 o 
   4   1  11       86.45      315.58     28.95 o 
   5   1  11     1935.46     1828.26     49.58 o 
   6   1  11      448.19      440.04     21.02 o 
   7   1  11      850.95      892.21     35.66 o 
   8   1  11      477.71      455.79     23.14 o 
   9   1  11      235.55      242.89     19.03 o 
  10   1  11       38.78       43.98     14.53 o 
  11   1  11        5.55        4.50     15.61 o 
  12   1  11       64.18       77.22     18.60 o 
 -13   2  11       32.09       34.42     25.81 o 
 -12   2  11     1407.11     1463.51    108.24 o 
 -11   2  11      713.88      801.80     78.59 o 
 -10   2  11     1292.37     1247.34     63.36 o 
  -9   2  11     1141.57     1161.81     43.87 o 
  -8   2  11       35.60      665.94    106.54 o 
  -7   2  11     1502.50     1495.16     44.28 o 
  -6   2  11     1677.63     1657.38     49.02 o 
  -5   2  11       36.02       67.39     16.47 o 
  -4   2  11     1945.30     1848.59     57.26 o 
  -3   2  11     2634.50     2730.48     79.31 o 
  -2   2  11     1055.43     1698.99     74.61 o 
  -1   2  11      743.22     1909.91     87.11 o 
   0   2  11    11665.80    12777.55    374.58 o 
   1   2  11     8317.02     7322.98    233.11 o 
   2   2  11      959.44     1461.68     51.40 o 
   3   2  11      118.04      215.60     19.55 o 
   4   2  11     1133.85     1081.56     32.43 o 
   5   2  11     4598.12     4169.59    113.38 o 
   6   2  11     1965.05     1814.78     50.46 o 
   7   2  11      574.70      681.57     56.36 o 
   8   2  11        0.06      -22.16     22.40 o 
   9   2  11      103.08      130.93     26.69 o 
  10   2  11      866.48      966.82     57.07 o 
  11   2  11      296.47      332.65     33.20 o 
 -13   3  11       71.92       61.51     48.82 o 
 -12   3  11       31.54       65.16     22.62 o 
 -11   3  11      473.37      527.53     41.45 o 
 -10   3  11      953.96      920.27     43.44 o 
  -9   3  11     1022.35     1026.10     41.03 o 
  -8   3  11     1671.09     1459.14     52.08 o 
  -7   3  11       63.67       61.93     21.92 o 
  -6   3  11       33.53      222.42     72.28 o 
  -5   3  11     6321.12     5888.43    185.87 o 
  -4   3  11      835.28      920.39     76.24 o 
  -3   3  11      412.24      427.76     17.78 o 
  -2   3  11      974.24      890.25     30.19 o 
  -1   3  11     1437.01     1894.04     65.54 o 
   0   3  11     1783.68     2664.80     88.67 o 
   1   3  11      215.10      397.40     22.95 o 
   2   3  11       77.73      203.62     19.59 o 
   3   3  11     5518.60     4965.32    120.22 o 
   4   3  11     2127.50     1927.41     50.88 o 
   5   3  11      904.95      880.24     37.24 o 
   6   3  11      168.41      191.39     29.27 o 
   7   3  11     3991.09     3710.89    156.85 o 
   8   3  11     2069.18     2161.63    121.24 o 
   9   3  11      833.01      846.57     74.93 o 
  10   3  11       64.80       35.37     38.48 o 
  11   3  11      441.12      559.81     67.48 o 
 -12   4  11      127.84      109.88     24.73 o 
 -11   4  11       15.16       40.02     16.26 o 
 -10   4  11        2.77        2.01     18.52 o 
  -9   4  11     1681.48     1650.60     67.23 o 
  -8   4  11     4159.38     3937.47    177.35 o 
  -7   4  11     5847.46     5449.81    283.59 o 
  -6   4  11      105.51      139.66     27.75 o 
  -5   4  11     3436.48     3226.98    100.14 o 
  -4   4  11     5710.34     5344.57    151.82 o 
  -3   4  11    19041.20    18310.46    480.38 o 
  -2   4  11     6248.46     5689.91    131.61 o 
  -1   4  11      994.76     1031.12     49.45 o 
   0   4  11      642.13      708.61     35.20 o 
   1   4  11     7934.17     8033.16    270.56 o 
   2   4  11    10696.83     9960.99    354.51 o 
   3   4  11     1710.26     1523.25     59.88 o 
   4   4  11      625.38      649.73     69.04 o 
   5   4  11      404.69      444.68     88.42 o 
   6   4  11      315.17      412.70     58.58 o 
   7   4  11      606.25      456.59     42.71 o 
   8   4  11       14.45        8.83     45.15 o 
   9   4  11       28.03        6.77     58.23 o 
  10   4  11       52.92       92.40     75.76 o 
 -11   5  11      219.15      230.32     21.16 o 
 -10   5  11       19.97        9.92     11.51 o 
  -9   5  11      621.92      627.33     33.25 o 
  -8   5  11      638.99      667.64     48.03 o 
  -7   5  11        6.11       -6.02     26.14 o 
  -6   5  11      460.25      413.33     35.32 o 
  -5   5  11      334.59      394.58     36.98 o 
  -4   5  11      385.69      466.98     54.10 o 
  -3   5  11       59.98       78.91     14.10 o 
  -2   5  11       19.98      177.57     27.75 o 
  -1   5  11      758.46      797.95     57.90 o 
   0   5  11      123.88      129.06     15.16 o 
   1   5  11       14.77       17.66     13.31 o 
   2   5  11       78.86       53.49     28.16 o 
   3   5  11     1032.82      974.48     51.64 o 
   4   5  11      826.67      871.01     74.67 o 
   5   5  11      365.91      369.77     34.62 o 
   6   5  11       49.83       57.03     39.12 o 
   7   5  11      685.31      716.17     99.76 o 
   8   5  11      401.61      501.26    114.21 o 
   9   5  11      835.52      881.82     71.27 o 
 -10   6  11      155.78      190.00     39.29 o 
  -9   6  11      169.00      238.89     52.80 o 
  -8   6  11       98.23      107.47     31.20 o 
  -7   6  11       58.14       74.74     64.86 o 
  -6   6  11      614.71      550.93     43.77 o 
  -5   6  11       47.87       52.94     39.13 o 
  -4   6  11      117.44      140.16     47.31 o 
  -3   6  11      820.10      968.92    128.77 o 
  -2   6  11      187.26      177.36     53.08 o 
  -1   6  11       31.89       16.77     15.38 o 
   0   6  11      772.26      713.18     50.43 o 
   1   6  11      210.45      231.11     29.94 o 
   2   6  11       11.31        4.57     16.50 o 
   3   6  11      254.43      265.67     27.59 o 
   4   6  11      913.35      804.33     52.95 o 
   5   6  11      409.71      376.67     38.65 o 
   6   6  11      402.34      393.90     40.98 o 
   7   6  11      241.90      306.05     90.76 o 
   8   6  11        9.78       37.75     30.76 o 
  -8   7  11      371.92      406.61     43.33 o 
  -7   7  11      148.13      136.69     28.53 o 
  -6   7  11      757.92      813.67     55.00 o 
  -5   7  11      162.22      399.40     73.48 o 
  -4   7  11     1194.44     1165.14     87.04 o 
  -3   7  11      683.89      689.57    181.67 o 
  -2   7  11       22.34       45.70    105.21 o 
  -1   7  11      559.06      536.30    136.97 o 
   0   7  11      908.01      886.69     56.03 o 
   1   7  11      295.58      293.84     27.23 o 
   2   7  11      144.32      114.97     37.56 o 
   3   7  11        0.03       80.06     91.14 o 
   4   7  11       32.87       22.87     40.76 o 
   5   7  11       94.43       70.95     28.12 o 
   6   7  11      412.14      325.90     40.40 o 
   7   7  11      241.96      233.11     99.54 o 
  -6   8  11        1.23      -38.58     19.77 o 
  -5   8  11        4.49       10.93     18.36 o 
  -4   8  11        7.07      -45.58    122.18 o 
  -3   8  11       55.87       78.73    123.27 o 
  -2   8  11       40.08     -108.00    111.88 o 
  -1   8  11       64.93      199.76    128.36 o 
   0   8  11       98.89       49.15    120.79 o 
   1   8  11      225.39      141.94    122.06 o 
   2   8  11      139.71      165.17     22.85 o 
   3   8  11      343.74      356.22     32.69 o 
   4   8  11       36.84        0.34     22.50 o 
 -13   0  12      221.38      325.22     92.30 o 
 -12   0  12       36.25       -9.42     28.48 o 
 -11   0  12      937.74      858.05     93.18 o 
 -10   0  12      526.23      455.41     96.95 o 
  -9   0  12      151.83      141.54     68.93 o 
  -8   0  12      204.57      209.63    100.84 o 
  -7   0  12     2108.53     2002.24    115.18 o 
  -6   0  12       69.60      279.33     55.58 o 
  -5   0  12      783.75      755.31     38.91 o 
  -4   0  12     1189.43      933.82     45.80 o 
  -3   0  12    24637.06    21805.47    778.99 o 
  -2   0  12     3695.48     5151.31    275.20 o 
  -1   0  12     5145.31     4463.79    237.69 o 
   0   0  12     3139.42     2350.28    192.67 o 
   1   0  12    25102.71    22082.94   1010.15 o 
   2   0  12      440.57      418.00     28.82 o 
   3   0  12     5361.71     5436.37    193.69 o 
   4   0  12       84.44       76.97     10.27 o 
   5   0  12     1865.80     1413.24     60.43 o 
   6   0  12     4853.33     4338.40    333.38 o 
   7   0  12     2849.08     2384.26    116.35 o 
   8   0  12      564.33      542.87     37.54 o 
   9   0  12      647.29      722.42     46.64 o 
  10   0  12      152.22      237.73     27.35 o 
  11   0  12      607.50      650.75     48.87 o 
  12   0  12       16.93        2.37     29.79 o 
 -13   1  12       10.96       31.44     25.72 o 
 -12   1  12       33.97      -18.42     15.25 o 
 -11   1  12        7.97        9.87     14.16 o 
 -10   1  12      631.75      632.48     59.75 o 
  -9   1  12     2381.84     2177.49     90.49 o 
  -8   1  12      243.40      286.63     50.08 o 
  -7   1  12       74.93      173.14     53.86 o 
  -6   1  12     2156.65     2106.68     82.71 o 
  -5   1  12     6584.22     7077.30    197.20 o 
  -4   1  12     3025.94     2812.57     77.16 o 
  -3   1  12      113.80      233.43     16.81 o 
  -2   1  12     4793.07     4067.85    117.08 o 
  -1   1  12    11092.79    14236.38    393.00 o 
   0   1  12     1497.21     2161.53     76.27 o 
   1   1  12     3552.86     3193.91     85.25 o 
   2   1  12     2541.58     2343.12     62.49 o 
   3   1  12     1906.44     1609.36     40.84 o 
   4   1  12     6404.18     6150.34    151.37 o 
   5   1  12     1651.66     1575.28     40.64 o 
   6   1  12       21.64       24.89      9.83 o 
   7   1  12     2146.93     2173.90     89.02 o 
   8   1  12      535.79      571.59     52.66 o 
   9   1  12      537.89      570.38     28.82 o 
  10   1  12        8.02       17.39     14.30 o 
  11   1  12       96.49       86.04     24.27 o 
 -13   2  12     1077.46     1038.84     84.54 o 
 -12   2  12      864.42      863.69     72.73 o 
 -11   2  12      345.90      322.00     52.20 o 
 -10   2  12      753.27      802.71     74.77 o 
  -9   2  12     2843.63     2768.64     89.66 o 
  -8   2  12     3208.04     3510.52    165.09 o 
  -7   2  12     7082.21     6797.67    176.87 o 
  -6   2  12     2267.57     2129.84     60.60 o 
  -5   2  12       30.23       25.45      6.89 o 
  -4   2  12     1949.22     1857.88     57.91 o 
  -3   2  12     4767.32     5364.87    149.77 o 
  -2   2  12    17183.36    19159.49    533.39 o 
  -1   2  12     1690.64     1624.67     43.83 o 
   0   2  12     3927.54     3588.84    110.70 o 
   1   2  12      597.51     2600.93    255.59 o 
   2   2  12     4215.58     4209.70    112.69 o 
   3   2  12     2645.86     2381.86     61.99 o 
   4   2  12     1178.05     1110.94     32.63 o 
   5   2  12      899.11      890.67     31.44 o 
   6   2  12       46.89       26.27     14.26 o 
   7   2  12      121.09      126.29     26.33 o 
   8   2  12       10.92       -9.00     18.04 o 
   9   2  12        8.20        4.69     17.02 o 
  10   2  12        5.19        4.45     32.50 o 
  11   2  12      390.14      542.34     41.71 o 
 -13   3  12       44.36       23.36     23.58 o 
 -12   3  12      533.93      606.35     77.79 o 
 -11   3  12        3.33       22.48     39.82 o 
 -10   3  12       19.24       21.30     17.59 o 
  -9   3  12        6.61       50.67     31.81 o 
  -8   3  12        2.99       24.13     16.68 o 
  -7   3  12        0.64       12.58     15.71 o 
  -6   3  12        1.97       24.65     22.78 o 
  -5   3  12     2959.67     3448.48    158.78 o 
  -4   3  12      102.35      371.23     35.31 o 
  -3   3  12       66.86      113.16     18.91 o 
  -2   3  12      289.91      265.75     13.37 o 
  -1   3  12     3364.50     3109.62     83.07 o 
   0   3  12      259.85      493.93     23.88 o 
   1   3  12     1009.65      938.27     36.08 o 
   2   3  12     2420.72     2063.25     59.52 o 
   3   3  12     1678.57     1477.44     40.13 o 
   4   3  12     2210.83     1879.00     50.10 o 
   5   3  12       66.88      419.30     38.13 o 
   6   3  12      470.75      417.28     25.71 o 
   7   3  12       11.80       75.65     17.68 o 
   8   3  12     1072.17     1087.54     84.34 o 
   9   3  12      802.62      955.84    167.48 o 
  10   3  12      203.42      250.51     49.35 o 
  11   3  12        1.03      -48.36     75.82 o 
 -12   4  12       18.66       39.27     22.42 o 
 -11   4  12        0.74        5.38     16.12 o 
 -10   4  12       15.84        6.46     13.97 o 
  -9   4  12       13.12       47.83     25.41 o 
  -8   4  12      216.88      477.16     58.42 o 
  -7   4  12      203.76      561.25     53.63 o 
  -6   4  12      572.28      689.10     73.06 o 
  -5   4  12      583.27      598.04     72.26 o 
  -4   4  12      858.23      807.22    112.19 o 
  -3   4  12      769.79     2010.04     99.97 o 
  -2   4  12       11.53      292.97     21.93 o 
  -1   4  12        6.65       20.91      8.52 o 
   0   4  12      724.14      661.63     98.41 o 
   1   4  12        5.73       13.91     14.04 o 
   2   4  12     2711.58     2576.73    128.75 o 
   3   4  12      940.42     1097.89     53.54 o 
   4   4  12       18.95      314.54     60.21 o 
   5   4  12      450.83      598.96     55.62 o 
   6   4  12       76.39      393.68     57.42 o 
   7   4  12       21.35       55.18     58.48 o 
   8   4  12        5.20       10.64     21.79 o 
   9   4  12      500.39      507.41     76.25 o 
  10   4  12       18.81       53.97     40.55 o 
 -11   5  12       43.41       56.05     14.52 o 
 -10   5  12       11.17        6.72     21.72 o 
  -9   5  12        8.42        6.50     27.70 o 
  -8   5  12       19.51       16.22     22.73 o 
  -7   5  12       18.01       17.08     18.90 o 
  -6   5  12       15.27      -19.13     25.94 o 
  -5   5  12       72.84       84.62     24.16 o 
  -4   5  12        9.87       -7.84      8.43 o 
  -3   5  12       48.87       61.62      7.97 o 
  -2   5  12      303.07      306.07     14.68 o 
  -1   5  12      646.80      702.56    123.45 o 
   0   5  12      212.38      209.99     18.67 o 
   1   5  12       17.62       38.53     23.91 o 
   2   5  12     1243.74     1224.73     62.76 o 
   3   5  12     2324.81     2112.58    133.72 o 
   4   5  12      580.47      554.35     51.70 o 
   5   5  12      132.45      148.84     28.28 o 
   6   5  12       48.07       45.61     24.99 o 
   7   5  12      275.59      260.98     36.66 o 
   8   5  12      850.74      891.28     70.42 o 
   9   5  12     1300.45     1481.00    101.65 o 
 -10   6  12        5.51      -70.38     65.85 o 
  -9   6  12      610.34      661.99     54.37 o 
  -8   6  12      504.03      529.45     46.61 o 
  -7   6  12     1731.07     1775.23     97.23 o 
  -6   6  12      548.45      583.44     44.83 o 
  -5   6  12       28.22       10.13     35.42 o 
  -4   6  12      750.39      764.39     89.01 o 
  -3   6  12     1678.65     1775.94    158.52 o 
  -2   6  12      855.08      873.04     48.24 o 
  -1   6  12      550.28      556.83     36.00 o 
   0   6  12      104.19       77.23     25.89 o 
   1   6  12     1250.71     1178.50     61.60 o 
   2   6  12      793.42      816.33     57.40 o 
   3   6  12       44.54       82.48     31.61 o 
   4   6  12      222.49      206.96     27.12 o 
   5   6  12      262.17      275.74     86.67 o 
   6   6  12       49.56       63.53     65.94 o 
   7   6  12       14.67       10.19     64.45 o 
   8   6  12       68.31       71.48     36.00 o 
  -8   7  12      425.54      517.87     60.67 o 
  -7   7  12        7.40       15.07     23.71 o 
  -6   7  12      284.04      306.13     71.56 o 
  -5   7  12     2712.49     2346.68    131.22 o 
  -4   7  12      102.54      108.16     73.89 o 
  -3   7  12      664.95      662.12    146.67 o 
  -2   7  12      101.52      154.30    112.73 o 
  -1   7  12      716.13      846.00    157.45 o 
   0   7  12     1523.70     1570.41    110.24 o 
   1   7  12      209.96      169.17     21.75 o 
   2   7  12      117.22       96.00     33.00 o 
   3   7  12     1123.65     1059.37     63.66 o 
   4   7  12      156.93      171.99     28.05 o 
   5   7  12      330.40      321.69     38.20 o 
   6   7  12        1.88        3.63     27.91 o 
   7   7  12       62.75      143.08     36.77 o 
  -6   8  12       43.44       35.79     21.90 o 
  -5   8  12      287.02      249.93     32.97 o 
  -4   8  12      333.66      121.76    133.45 o 
  -3   8  12      775.94      843.27    174.36 o 
  -2   8  12       47.59     -109.51    115.58 o 
  -1   8  12        6.16      -15.70    119.82 o 
   0   8  12      483.31      451.03    145.82 o 
   1   8  12     1922.74     2095.26    260.60 o 
   2   8  12      352.78      345.29     32.68 o 
   3   8  12       77.77       36.69     20.68 o 
   4   8  12        1.44        1.41     28.45 o 
 -13   1  13       55.63      129.41     22.12 o 
 -12   1  13       61.91       31.40     16.24 o 
 -11   1  13      492.68      460.93     57.03 o 
 -10   1  13      338.64      412.10     54.19 o 
  -9   1  13     2197.63     1940.31     77.17 o 
  -8   1  13      386.79      464.10     59.51 o 
  -7   1  13      493.71      461.49     49.65 o 
  -6   1  13       18.92      353.62     36.70 o 
  -5   1  13      797.28     2541.00    115.95 o 
  -4   1  13      560.94     1246.32     61.45 o 
  -3   1  13      104.44      148.83     16.66 o 
  -2   1  13       46.92      320.43     23.31 o 
  -1   1  13     1980.95     3245.11    116.97 o 
   0   1  13      933.54     3647.62    158.84 o 
   1   1  13      632.27      725.22     82.46 o 
   2   1  13      270.63      339.02     25.37 o 
   3   1  13      251.88      342.04     13.01 o 
   4   1  13     1330.28     1158.71     32.79 o 
   5   1  13        9.34       34.70     21.33 o 
   6   1  13      735.64      689.89     27.25 o 
   7   1  13      165.25      184.21     15.51 o 
   8   1  13      349.24      371.46     35.39 o 
   9   1  13        2.82       -5.40     11.79 o 
  10   1  13      201.63      194.04     18.97 o 
  11   1  13       10.91        2.59     15.73 o 
 -13   2  13       11.69       38.46     25.81 o 
 -12   2  13       96.64      154.88     40.62 o 
 -11   2  13      295.84      271.68     64.26 o 
 -10   2  13      213.22      196.21     21.95 o 
  -9   2  13      185.27      217.34     47.01 o 
  -8   2  13     2096.59     2378.34    119.96 o 
  -7   2  13     1661.11     1669.49     67.12 o 
  -6   2  13       25.17      233.88     26.73 o 
  -5   2  13     1206.00     1305.28     37.08 o 
  -4   2  13     3089.12     3007.28     91.58 o 
  -3   2  13    10397.78     9749.73    262.75 o 
  -2   2  13    12582.43    16427.04    501.56 o 
  -1   2  13      392.33      497.49     17.42 o 
   0   2  13      311.74      406.78     19.64 o 
   1   2  13    13602.42    12615.45    419.62 o 
   2   2  13    10933.05    11087.09    311.84 o 
   3   2  13     2918.32     2977.27    118.22 o 
   4   2  13      305.83      287.85     14.07 o 
   5   2  13     1197.30     1121.23     37.48 o 
   6   2  13      381.23      403.22     20.56 o 
   7   2  13      803.48      762.33     33.31 o 
   8   2  13       71.36       63.64     25.09 o 
   9   2  13       18.61       22.02     26.56 o 
  10   2  13       31.34       23.28     20.71 o 
  11   2  13       16.29        7.57     22.76 o 
 -13   3  13       69.32       79.45     26.40 o 
 -12   3  13        2.95       10.90     22.61 o 
 -11   3  13      277.31      261.59     69.21 o 
 -10   3  13      411.32      430.58     34.37 o 
  -9   3  13      913.87      973.15     41.86 o 
  -8   3  13      174.13      178.11     24.32 o 
  -7   3  13      475.97      431.19     21.44 o 
  -6   3  13     5438.17     4742.28    149.64 o 
  -5   3  13     1959.11     2184.82    106.15 o 
  -4   3  13     1288.94     1247.49     45.22 o 
  -3   3  13      125.96      243.49     26.91 o 
  -2   3  13     1959.43     1953.01     56.12 o 
  -1   3  13    13994.55    15249.16    401.99 o 
   0   3  13     7332.80     6293.45    158.70 o 
   1   3  13     1894.42     1695.52     50.70 o 
   2   3  13        3.86      186.40     56.68 o 
   3   3  13     7611.82     6801.03    163.81 o 
   4   3  13     1481.24     1228.30     36.77 o 
   5   3  13     6646.92     5971.36    183.03 o 
   6   3  13        0.18        8.97     14.27 o 
   7   3  13       19.96       48.24     21.14 o 
   8   3  13     1127.67     1200.83     91.91 o 
   9   3  13     2000.65     1986.44    180.57 o 
  10   3  13      274.17      393.26     56.85 o 
  11   3  13        2.95       -9.20     43.44 o 
 -12   4  13     1495.82     1572.72    111.39 o 
 -11   4  13     2525.10     2674.62    134.84 o 
 -10   4  13      483.16      525.46     39.21 o 
  -9   4  13       47.27       75.71     16.84 o 
  -8   4  13      839.91      810.37     41.86 o 
  -7   4  13     5473.12     4966.46    159.66 o 
  -6   4  13    10810.63     9846.30    302.53 o 
  -5   4  13     2346.80     2339.19     79.60 o 
  -4   4  13       17.37       29.00     12.91 o 
  -3   4  13     3370.69     3593.65    179.17 o 
  -2   4  13     3563.92     3422.85     79.88 o 
  -1   4  13      757.27      719.90     22.94 o 
   0   4  13        6.78      204.20     30.25 o 
   1   4  13     2116.86     3023.10    172.55 o 
   2   4  13      985.98      968.98     47.58 o 
   3   4  13      627.93      893.64     57.58 o 
   4   4  13      208.09      223.14     36.29 o 
   5   4  13     1023.61     1019.85     43.61 o 
   6   4  13     1897.05     1705.05     81.35 o 
   7   4  13       42.46       31.53     49.48 o 
   8   4  13        1.96       -1.15     24.82 o 
   9   4  13     1413.84     1318.78    143.70 o 
  10   4  13       84.12       78.57     42.27 o 
 -11   5  13      278.09      302.70     30.45 o 
 -10   5  13       30.77       47.28     19.08 o 
  -9   5  13      391.33      379.80     24.67 o 
  -8   5  13       17.68       38.99     14.36 o 
  -7   5  13       26.41       48.11     20.70 o 
  -6   5  13      190.68      219.28     12.18 o 
  -5   5  13     1099.76     1127.56     38.37 o 
  -4   5  13       28.37       33.94     11.98 o 
  -3   5  13       33.63       21.42      9.24 o 
  -2   5  13      974.19      966.96     34.46 o 
  -1   5  13     3024.33     2937.38     94.90 o 
   0   5  13      148.90      211.13     19.23 o 
   1   5  13      770.46      918.11     48.35 o 
   2   5  13      647.80      649.60     58.89 o 
   3   5  13      505.27      599.00     68.30 o 
   4   5  13     1431.21     1475.92     72.45 o 
   5   5  13     1736.26     1489.21     80.98 o 
   6   5  13      125.23      164.64     56.36 o 
   7   5  13       21.01       72.70     26.51 o 
   8   5  13      747.76      772.40     64.09 o 
   9   5  13      426.94      482.13    133.00 o 
 -10   6  13        6.88       22.64     53.62 o 
  -9   6  13       50.48       30.01     34.63 o 
  -8   6  13      222.67      218.29     33.71 o 
  -7   6  13        5.88       16.41     37.32 o 
  -6   6  13       67.65       86.89     50.82 o 
  -5   6  13      364.29      327.20     52.49 o 
  -4   6  13      620.37      624.95     40.45 o 
  -3   6  13     1055.64     1089.51    146.84 o 
  -2   6  13     1068.97     1086.71     34.60 o 
  -1   6  13      205.19      215.40     22.97 o 
   0   6  13       32.22       24.39     15.96 o 
   1   6  13     1131.32     1149.25     61.02 o 
   2   6  13     1829.99     1775.20     86.18 o 
   3   6  13      681.12      623.83     43.62 o 
   4   6  13        3.11       24.92     21.45 o 
   5   6  13       31.23       60.71     52.69 o 
   6   6  13      403.24      273.98     39.64 o 
   7   6  13      144.53      107.86     31.73 o 
   8   6  13       59.62       46.09     48.79 o 
  -8   7  13      131.66      131.76     73.67 o 
  -7   7  13       57.38       68.86     35.84 o 
  -6   7  13      151.23      164.78     35.67 o 
  -5   7  13      434.97      419.75     58.58 o 
  -4   7  13      117.55       94.71     17.71 o 
  -3   7  13      142.14      156.30    114.85 o 
  -2   7  13      177.98      133.64    116.00 o 
  -1   7  13      176.18      204.85    111.45 o 
   0   7  13       18.20       27.79     45.95 o 
   1   7  13       33.05       19.87     25.58 o 
   2   7  13      656.65      601.18     44.08 o 
   3   7  13       32.24       31.76     20.68 o 
   4   7  13      209.28      195.54     28.63 o 
   5   7  13       31.24       37.89     34.09 o 
   6   7  13       13.44      -24.81     25.83 o 
  -6   8  13      149.58      139.63     26.19 o 
  -5   8  13      208.49      265.35     88.70 o 
  -4   8  13      168.51      277.09    141.88 o 
  -3   8  13       76.01      224.42    135.51 o 
  -2   8  13       65.49       50.24    128.67 o 
  -1   8  13       10.01       18.36    119.03 o 
   0   8  13       86.02      105.15    127.82 o 
   1   8  13      524.23      577.76     41.87 o 
   2   8  13        8.35       11.05     23.48 o 
   3   8  13       17.08       22.66     20.19 o 
   4   8  13        8.91       -1.05     23.51 o 
 -13   0  14      311.45      317.38     87.58 o 
 -12   0  14      453.21      417.48     71.85 o 
 -11   0  14      283.71      272.22     33.76 o 
 -10   0  14       41.30       42.86     38.30 o 
  -9   0  14      722.45      827.51     76.00 o 
  -8   0  14     1855.82     1739.84     91.04 o 
  -7   0  14    10999.56     9505.27    727.93 o 
  -6   0  14       71.04       35.02     12.46 o 
  -5   0  14     5203.82     5679.46    356.63 o 
  -4   0  14     6534.08     6000.77    252.60 o 
  -3   0  14     6128.44     7054.77    374.89 o 
  -2   0  14     7584.71     9611.39    347.80 o 
  -1   0  14     1748.67     2308.76    151.57 o 
   0   0  14      586.19      540.16     31.76 o 
   1   0  14     4808.62     4398.60    192.50 o 
   2   0  14     2776.73     2171.06     90.37 o 
   3   0  14     3212.45     2874.99    257.82 o 
   4   0  14      355.96      432.70     26.09 o 
   5   0  14     1867.04     1706.17     67.09 o 
   6   0  14      651.26      662.95    100.46 o 
   7   0  14     1918.75     1923.40     95.76 o 
   8   0  14        6.18        3.00     27.03 o 
   9   0  14      200.25      180.86     47.14 o 
  10   0  14      184.87      186.35     27.25 o 
  11   0  14      463.07      515.13     41.22 o 
 -13   1  14      287.99      297.60     27.99 o 
 -12   1  14       87.62       75.66     30.56 o 
 -11   1  14      196.90      224.57     40.29 o 
 -10   1  14     1408.64     1381.00     62.80 o 
  -9   1  14      651.59      737.02     79.38 o 
  -8   1  14      702.78      589.10     32.83 o 
  -7   1  14      384.81      443.52     55.58 o 
  -6   1  14     1518.47     1526.49     45.29 o 
  -5   1  14     6622.01     6065.63    162.36 o 
  -4   1  14     5762.37     5473.75    143.96 o 
  -3   1  14     1464.16     1440.47     42.56 o 
  -2   1  14     3576.59     4757.69    140.73 o 
  -1   1  14    21114.70    21967.79    593.85 o 
   0   1  14     8727.43     8167.51    193.36 o 
   1   1  14     3243.60     3385.09     90.98 o 
   2   1  14       57.43      118.25     13.91 o 
   3   1  14     3602.59     3279.71     76.42 o 
   4   1  14     2457.60     2310.48     59.31 o 
   5   1  14     3844.03     3594.12     86.44 o 
   6   1  14       18.42       18.46     11.42 o 
   7   1  14        7.62       13.87     15.19 o 
   8   1  14     1090.93     1080.88     39.24 o 
   9   1  14     1160.53     1222.36     48.85 o 
  10   1  14       96.80       89.33     16.32 o 
  11   1  14       68.97       43.06     17.23 o 
 -13   2  14      129.46      144.02     47.48 o 
 -12   2  14      453.74      468.20     59.60 o 
 -11   2  14     1404.54     1275.09     91.51 o 
 -10   2  14     2010.16     1859.50    126.48 o 
  -9   2  14      121.53       97.04     25.93 o 
  -8   2  14      165.95      481.54     43.17 o 
  -7   2  14     1043.71     1116.19     62.00 o 
  -6   2  14      827.54      842.54     36.83 o 
  -5   2  14      465.98      520.93     40.29 o 
  -4   2  14       30.51       18.24      8.15 o 
  -3   2  14     2740.45     7246.20    272.52 o 
  -2   2  14      106.96      244.69     19.33 o 
  -1   2  14      257.16      555.38     25.32 o 
   0   2  14        1.52      164.56     25.04 o 
   1   2  14      185.82      552.30    110.18 o 
   2   2  14      843.11      750.49     24.54 o 
   3   2  14      567.69     1104.73     41.54 o 
   4   2  14        0.90       48.80     11.79 o 
   5   2  14      808.29      798.05     31.91 o 
   6   2  14      182.17      183.33     19.67 o 
   7   2  14      739.74      696.01     48.92 o 
   8   2  14       56.71       66.63     19.30 o 
   9   2  14       30.57       52.59     18.89 o 
  10   2  14     1246.23     1393.84     75.54 o 
  11   2  14       20.23       58.76     73.61 o 
 -13   3  14      353.91      109.21     73.15 o 
 -12   3  14       19.87       24.12     35.24 o 
 -11   3  14       95.51      108.99     32.94 o 
 -10   3  14      170.43      197.23     21.26 o 
  -9   3  14      929.19      956.54     41.45 o 
  -8   3  14        1.98       30.74     12.21 o 
  -7   3  14      470.15      464.24     29.63 o 
  -6   3  14      118.71      161.52     46.80 o 
  -5   3  14     4118.96     3825.59    123.06 o 
  -4   3  14     1311.14     1375.12     47.03 o 
  -3   3  14      972.95      910.06     30.89 o 
  -2   3  14      190.81      196.65     13.00 o 
  -1   3  14       45.51      231.86     34.85 o 
   0   3  14      886.47     1830.07     74.36 o 
   1   3  14     2714.53     3177.86    111.54 o 
   2   3  14      664.59      671.09     23.20 o 
   3   3  14     2634.25     2464.87     65.03 o 
   4   3  14     1559.99     1337.06     50.05 o 
   5   3  14     1062.01     1265.44     49.05 o 
   6   3  14      265.90      279.95     22.60 o 
   7   3  14        0.03       10.17     17.16 o 
   8   3  14       11.63       -9.38     30.66 o 
   9   3  14      101.89      131.20     52.88 o 
  10   3  14      285.65      405.55     57.75 o 
 -12   4  14        0.42       23.58     22.06 o 
 -11   4  14        9.33       53.85     25.81 o 
 -10   4  14        6.78       27.28     14.98 o 
  -9   4  14        7.68      -11.11     17.47 o 
  -8   4  14      163.77      178.39     23.55 o 
  -7   4  14       13.87      394.75     58.66 o 
  -6   4  14     1105.23     1238.55     90.23 o 
  -5   4  14     1418.03     1288.34     48.44 o 
  -4   4  14      232.08      330.28     19.74 o 
  -3   4  14     3310.31     3335.25     94.05 o 
  -2   4  14      506.15      871.78     48.97 o 
  -1   4  14      210.86      409.45     29.76 o 
   0   4  14       32.17      313.56     25.27 o 
   1   4  14     3072.87     2912.23     91.63 o 
   2   4  14       30.71      449.63    131.82 o 
   3   4  14       19.51      275.54     79.23 o 
   4   4  14      202.37      173.63     25.81 o 
   5   4  14       49.38       65.05     20.04 o 
   6   4  14       71.29      130.59     53.88 o 
   7   4  14      103.36      147.43     28.96 o 
   8   4  14       33.21       43.25     26.79 o 
   9   4  14       92.18      127.58     75.76 o 
  10   4  14       47.66       42.34     47.09 o 
 -11   5  14      226.53      211.12     24.78 o 
 -10   5  14      206.00      204.88     19.11 o 
  -9   5  14      534.17      584.95     32.95 o 
  -8   5  14       81.71       85.96     21.56 o 
  -7   5  14       65.20       87.15     25.87 o 
  -6   5  14     1108.20     1117.51     48.82 o 
  -5   5  14     1694.08     1633.24     53.51 o 
  -4   5  14      232.48      236.50     36.81 o 
  -3   5  14      116.83      103.86     10.16 o 
  -2   5  14      171.27      182.26     27.34 o 
  -1   5  14       46.39       62.92     46.48 o 
   0   5  14     1939.44     1784.82     72.66 o 
   1   5  14      170.67      182.14     37.92 o 
   2   5  14       25.42       25.80     16.35 o 
   3   5  14      576.71      602.29     40.87 o 
   4   5  14     1194.36     1313.88     67.54 o 
   5   5  14      568.65      462.62     53.68 o 
   6   5  14      177.14      150.15     28.00 o 
   7   5  14      183.78      176.51     33.68 o 
   8   5  14       76.99       69.03     31.70 o 
   9   5  14      278.32      349.05     47.82 o 
 -10   6  14      392.28      360.09     43.43 o 
  -9   6  14        5.93        7.40     30.40 o 
  -8   6  14       11.81       21.51     28.86 o 
  -7   6  14     1213.88     1177.68     71.83 o 
  -6   6  14      519.18      543.23     42.31 o 
  -5   6  14       16.47       21.38     21.72 o 
  -4   6  14      140.51      130.68     30.12 o 
  -3   6  14      449.80      507.39     56.66 o 
  -2   6  14       57.60       56.40     20.41 o 
  -1   6  14      133.03      114.43     27.17 o 
   0   6  14      615.88      592.34     78.66 o 
   1   6  14      768.29      795.19    118.05 o 
   2   6  14      788.84      727.65     86.47 o 
   3   6  14       29.78       45.45     19.72 o 
   4   6  14      107.08      125.12     25.23 o 
   5   6  14     2099.44     1942.06    113.45 o 
   6   6  14      299.68      272.42     48.73 o 
   7   6  14      577.56      600.90     55.50 o 
   8   6  14      245.10      207.72     95.18 o 
  -8   7  14      243.25      319.95     40.46 o 
  -7   7  14      107.85      146.16     43.73 o 
  -6   7  14       21.71       13.66     22.73 o 
  -5   7  14      892.63      853.98    103.16 o 
  -4   7  14       43.12       47.74     20.17 o 
  -3   7  14      399.33      470.24    135.45 o 
  -2   7  14      502.98      726.60    150.67 o 
  -1   7  14      640.32      692.89    113.74 o 
   0   7  14      904.50      938.54     59.44 o 
   1   7  14      539.07      504.22     42.09 o 
   2   7  14       74.13       58.20     19.93 o 
   3   7  14      292.27      407.16     49.60 o 
   4   7  14      115.23       77.96     25.46 o 
   5   7  14      560.36      599.02     53.12 o 
   6   7  14        0.19      -19.12     28.73 o 
  -6   8  14      206.28      208.65     46.00 o 
  -5   8  14       55.09       -7.27     34.39 o 
  -4   8  14      187.88      260.67    140.48 o 
  -3   8  14     1503.99     1300.90    206.54 o 
  -2   8  14     1095.64     1066.90    193.70 o 
  -1   8  14      587.41      577.33    156.54 o 
   0   8  14       76.04       -4.36    121.82 o 
   1   8  14      733.06      766.25     56.12 o 
   2   8  14      703.18      633.22     50.21 o 
   3   8  14     1109.16     1028.06     64.21 o 
   4   8  14       49.31       57.49     42.58 o 
 -13   1  15      227.90      238.68     28.48 o 
 -12   1  15        9.37        1.75     15.75 o 
 -11   1  15      120.13       82.95     17.95 o 
 -10   1  15      126.21       90.79     42.31 o 
  -9   1  15       58.27      452.76     58.41 o 
  -8   1  15      187.53      212.09     26.79 o 
  -7   1  15        5.27       32.85     16.75 o 
  -6   1  15      844.08      820.99     28.39 o 
  -5   1  15      131.93      375.88     38.46 o 
  -4   1  15       51.12      576.47    136.24 o 
  -3   1  15      508.73      809.95     29.22 o 
  -2   1  15        2.76      186.39     14.45 o 
  -1   1  15      100.56     1464.37     75.48 o 
   0   1  15      177.12      281.31     19.32 o 
   1   1  15        3.28       70.01     22.37 o 
   2   1  15      483.61      445.94     16.67 o 
   3   1  15     1342.24     1245.11     32.16 o 
   4   1  15      614.14      610.22     26.47 o 
   5   1  15      120.88      111.31     13.11 o 
   6   1  15       16.15       27.73      8.89 o 
   7   1  15      235.80      259.14     39.01 o 
   8   1  15     2415.82     2341.27    103.88 o 
   9   1  15      386.66      403.05     23.78 o 
  10   1  15        8.49       -2.87     14.41 o 
  11   1  15        5.98      -16.54     15.63 o 
 -13   2  15        4.76      -36.69     51.94 o 
 -12   2  15      128.60      145.58     24.70 o 
 -11   2  15      586.36      526.60     37.66 o 
 -10   2  15       31.57       55.80     57.79 o 
  -9   2  15      227.97      180.22     32.29 o 
  -8   2  15      357.72      399.63     20.85 o 
  -7   2  15     4754.04     4325.52    130.16 o 
  -6   2  15     4520.59     4344.84    116.17 o 
  -5   2  15      212.80      224.90     17.22 o 
  -4   2  15     2260.28     2057.24     61.94 o 
  -3   2  15    17195.10    17875.88    482.93 o 
  -2   2  15      582.41     1704.53     58.33 o 
  -1   2  15     6228.44     7407.59    208.32 o 
   0   2  15       10.69      306.69     26.79 o 
   1   2  15     2207.23     2335.42     63.67 o 
   2   2  15     3601.12     3378.34     94.72 o 
   3   2  15     3417.94     2898.46     76.60 o 
   4   2  15      539.27      488.89     20.18 o 
   5   2  15      416.10      396.00     19.71 o 
   6   2  15      490.03      505.24     31.14 o 
   7   2  15      957.36     1041.60     78.70 o 
   8   2  15      283.31      272.34     64.45 o 
   9   2  15      220.58      221.43     43.37 o 
  10   2  15      179.91      186.98     45.82 o 
  11   2  15       37.73       24.73     41.68 o 
 -13   3  15      238.78      225.83     94.00 o 
 -12   3  15      117.08       91.50     44.85 o 
 -11   3  15      485.65      510.11     63.73 o 
 -10   3  15     2180.79     2196.65    122.53 o 
  -9   3  15     1312.20     1261.11     59.92 o 
  -8   3  15     2472.85     2356.62    123.69 o 
  -7   3  15      816.51      846.86     36.37 o 
  -6   3  15      747.96      835.15     77.46 o 
  -5   3  15    10309.69     9721.20    304.84 o 
  -4   3  15     3470.69     2973.69     92.06 o 
  -3   3  15     2418.33     2396.56     67.37 o 
  -2   3  15     2251.85     2102.43     56.98 o 
  -1   3  15     2773.32     2313.89     70.19 o 
   0   3  15     6327.55     6001.87    167.11 o 
   1   3  15     4429.71     4094.07    113.68 o 
   2   3  15      587.26      546.03     20.65 o 
   3   3  15      234.83      227.79     15.25 o 
   4   3  15     2017.45     2008.52     68.36 o 
   5   3  15     3285.22     2911.73     95.35 o 
   6   3  15      457.14      494.29     59.51 o 
   7   3  15      108.04      101.62     21.30 o 
   8   3  15      167.42      184.41     40.63 o 
   9   3  15      423.52      592.65     69.27 o 
  10   3  15       64.35       94.34     42.49 o 
 -12   4  15       25.48       44.91     23.15 o 
 -11   4  15      595.89      593.84     37.61 o 
 -10   4  15     1308.88     1333.05     64.92 o 
  -9   4  15      436.66      454.82     27.47 o 
  -8   4  15       49.82       30.18     15.42 o 
  -7   4  15      603.97      572.34     61.16 o 
  -6   4  15       42.08      391.83     70.17 o 
  -5   4  15      156.28      400.97     43.73 o 
  -4   4  15      195.80      226.59     15.19 o 
  -3   4  15      798.29      904.87    111.99 o 
  -2   4  15     1416.80     1313.14     47.43 o 
  -1   4  15      153.43      136.14     15.09 o 
   0   4  15     1802.25     1667.76     75.97 o 
   1   4  15     9051.11     8904.45    420.40 o 
   2   4  15     1375.33     1399.80    175.40 o 
   3   4  15     2474.81     2396.46     84.84 o 
   4   4  15     4222.20     3851.46    145.10 o 
   5   4  15     2486.03     2321.38    101.44 o 
   6   4  15     3470.47     3147.78    227.50 o 
   7   4  15     1814.31     1696.90    104.84 o 
   8   4  15       63.28       71.75     34.22 o 
   9   4  15        1.86      -21.25     36.96 o 
  10   4  15      802.88      953.08     82.35 o 
 -11   5  15      117.10      112.82     17.30 o 
 -10   5  15      797.95      793.70     41.35 o 
  -9   5  15     1139.77     1259.30     74.81 o 
  -8   5  15       12.25       27.92     14.02 o 
  -7   5  15       32.72       24.50     15.57 o 
  -6   5  15     1049.44     1103.82     47.33 o 
  -5   5  15     1583.88     1541.94     60.95 o 
  -4   5  15     1263.32     1292.26     50.52 o 
  -3   5  15      849.70      871.57     36.25 o 
  -2   5  15      126.90      120.23     20.37 o 
  -1   5  15      872.44      760.07     28.79 o 
   0   5  15     2695.41     2613.18    100.33 o 
   1   5  15      650.19      646.21     37.29 o 
   2   5  15       45.61       36.68     18.03 o 
   3   5  15        7.28      -11.91     16.44 o 
   4   5  15      234.50      214.45     26.67 o 
   5   5  15      778.57      853.94     58.25 o 
   6   5  15        3.97       51.20     34.21 o 
   7   5  15       39.32       37.80     49.67 o 
   8   5  15       66.05       12.06     30.26 o 
   9   5  15       17.78       -9.08     31.64 o 
 -10   6  15       23.21       29.16     30.67 o 
  -9   6  15        4.67      -21.81     26.68 o 
  -8   6  15        3.31       21.21     24.92 o 
  -7   6  15      782.80      733.17     53.04 o 
  -6   6  15      462.02      486.34     77.90 o 
  -5   6  15      115.90       90.07     26.46 o 
  -4   6  15       58.58       76.03     30.63 o 
  -3   6  15     1692.04     1584.62     52.64 o 
  -2   6  15      792.55      754.84     38.72 o 
  -1   6  15      833.52      853.15     54.14 o 
   0   6  15        8.32       21.01     26.55 o 
   1   6  15       52.35      248.34     45.53 o 
   2   6  15      670.32      818.64     64.86 o 
   3   6  15      851.56      784.09    127.98 o 
   4   6  15      594.37      528.97     65.24 o 
   5   6  15       29.84       83.00     25.43 o 
   6   6  15       70.68       93.35     28.56 o 
   7   6  15       35.27       25.26     29.81 o 
   8   6  15       43.29       55.16     63.21 o 
  -8   7  15       44.91       57.75     51.97 o 
  -7   7  15       42.48       24.09     36.98 o 
  -6   7  15       96.47       65.13     39.46 o 
  -5   7  15      151.71      218.31     77.51 o 
  -4   7  15      305.51      280.75     67.76 o 
  -3   7  15      107.02       91.27    115.76 o 
  -2   7  15       58.31       73.03    108.79 o 
  -1   7  15      102.49       84.30     36.13 o 
   0   7  15        1.17        7.06     35.67 o 
   1   7  15       25.27       51.25     19.98 o 
   2   7  15      106.51       98.59     22.98 o 
   3   7  15      209.68      201.90     42.96 o 
   4   7  15       30.63       92.10     61.36 o 
   5   7  15       13.32        1.20     27.27 o 
   6   7  15      195.62      236.62     49.58 o 
  -6   8  15        6.85       40.66     22.27 o 
  -5   8  15        7.52       29.44     42.51 o 
  -4   8  15        3.13      -85.76    122.73 o 
  -3   8  15      300.30      394.36    151.03 o 
  -2   8  15       72.04      306.06    139.15 o 
  -1   8  15        0.02       90.61    130.48 o 
   0   8  15      398.90      625.88    161.94 o 
   1   8  15      150.70      171.44     50.70 o 
   2   8  15      297.38      301.64     33.23 o 
   3   8  15       11.12       35.27     22.17 o 
 -13   0  16       11.52      -18.41     35.58 o 
 -12   0  16     1213.78     1187.19    135.36 o 
 -11   0  16     1644.30     1693.48    277.79 o 
 -10   0  16      834.67      851.96    189.70 o 
  -9   0  16     1330.66     1207.16     70.09 o 
  -8   0  16     1672.58     1604.71     85.47 o 
  -7   0  16     5081.50     4704.02    207.64 o 
  -6   0  16     2170.79     1737.00     72.20 o 
  -5   0  16      582.39     1521.81     87.12 o 
  -4   0  16     1034.12     1050.07     39.76 o 
  -3   0  16     5622.00     5395.70    191.25 o 
  -2   0  16    17399.77    18733.77    552.51 o 
  -1   0  16     8133.86     7861.14    292.42 o 
   0   0  16      133.91      229.29     17.64 o 
   1   0  16     2914.20     2657.07    118.61 o 
   2   0  16     1687.29     1601.35     68.08 o 
   3   0  16     6319.56     5647.83    242.96 o 
   4   0  16      599.00      723.65     34.56 o 
   5   0  16       39.49       25.28     20.34 o 
   6   0  16     1123.29     1013.03     64.50 o 
   7   0  16       61.00       72.02     16.18 o 
   8   0  16       95.91       82.73     18.30 o 
   9   0  16      240.34      253.12     29.35 o 
  10   0  16     1738.93     1859.20     95.53 o 
  11   0  16      186.30      240.64     38.55 o 
 -13   1  16      509.77      560.31    124.59 o 
 -12   1  16      219.06      173.83     35.35 o 
 -11   1  16      179.87      130.33     42.71 o 
 -10   1  16      503.08      541.88     41.60 o 
  -9   1  16     3378.99     3012.86    104.61 o 
  -8   1  16     1058.83      967.12     37.09 o 
  -7   1  16      260.97      305.55     20.14 o 
  -6   1  16     1241.54     1172.32     35.15 o 
  -5   1  16     5014.26     4928.51    126.87 o 
  -4   1  16     6559.23     6536.80    174.91 o 
  -3   1  16     2332.54     2414.60     70.92 o 
  -2   1  16       13.61      293.95     23.56 o 
  -1   1  16     2253.87     3259.40    108.09 o 
   0   1  16     3404.73     5380.05    169.06 o 
   1   1  16     8664.78     8573.47    207.84 o 
   2   1  16        0.41        3.12      7.49 o 
   3   1  16     1737.86     1397.90     49.50 o 
   4   1  16     3405.66     3015.96     72.80 o 
   5   1  16     2279.25     2027.45     63.52 o 
   6   1  16      122.99      158.10     24.55 o 
   7   1  16      415.58      447.92     21.19 o 
   8   1  16     2085.77     2107.12     75.27 o 
   9   1  16      112.62       96.54     22.30 o 
  10   1  16      694.87      817.91     38.59 o 
  11   1  16        9.19        4.12     17.47 o 
 -13   2  16        3.73       -0.48     26.45 o 
 -12   2  16        5.14       26.62     21.26 o 
 -11   2  16      164.11      119.75     46.58 o 
 -10   2  16        9.95       54.60     47.88 o 
  -9   2  16       40.21       30.65     12.94 o 
  -8   2  16       11.05       45.71     23.78 o 
  -7   2  16     1011.33     1836.49     83.78 o 
  -6   2  16      322.31      429.10     38.04 o 
  -5   2  16       64.76       52.34     14.55 o 
  -4   2  16     1836.84     1674.40     50.67 o 
  -3   2  16     4954.39     5761.84    176.17 o 
  -2   2  16      635.67     1341.30     49.49 o 
  -1   2  16      154.00      731.85     34.20 o 
   0   2  16      296.15      352.03     23.34 o 
   1   2  16     4678.04     4529.75    157.85 o 
   2   2  16     6836.80     6082.56    160.63 o 
   3   2  16     1248.89     1107.29     38.56 o 
   4   2  16      144.58      144.66     11.89 o 
   5   2  16     1580.10     1501.66     46.26 o 
   6   2  16      630.19      688.40     36.84 o 
   7   2  16     5701.15     5428.75    195.29 o 
   8   2  16      216.07      231.44     41.76 o 
   9   2  16      141.00      122.84     39.45 o 
  10   2  16      103.56      115.26     43.33 o 
  11   2  16      156.86      153.83     48.68 o 
 -12   3  16        2.52        5.54     21.82 o 
 -11   3  16        1.29      -25.35     18.21 o 
 -10   3  16      637.80      610.43     34.81 o 
  -9   3  16      131.32      151.62     34.83 o 
  -8   3  16      310.53      396.09     33.46 o 
  -7   3  16     2096.12     2029.84     83.26 o 
  -6   3  16      225.96      242.49     24.59 o 
  -5   3  16     3164.90     3131.83    104.51 o 
  -4   3  16      960.92     1670.77     79.45 o 
  -3   3  16     1984.26     2168.54     79.51 o 
  -2   3  16      481.48     1048.17     65.17 o 
  -1   3  16       43.28      174.70     19.99 o 
   0   3  16      188.22      255.20     18.43 o 
   1   3  16     2030.81     2087.72     61.41 o 
   2   3  16        3.77        8.10      8.27 o 
   3   3  16      894.67      884.87     36.15 o 
   4   3  16      637.52      731.67     33.25 o 
   5   3  16       89.18       97.92     32.57 o 
   6   3  16      530.01      460.62     34.23 o 
   7   3  16       10.62       15.20     17.90 o 
   8   3  16       33.84       31.00     47.91 o 
   9   3  16        4.42      -11.25     34.59 o 
  10   3  16      314.84      317.20     54.48 o 
 -12   4  16       61.98       27.58     23.03 o 
 -11   4  16      445.02      481.71     32.67 o 
 -10   4  16        2.65       14.92     29.90 o 
  -9   4  16      219.04      226.69     19.59 o 
  -8   4  16      132.01      100.35     20.27 o 
  -7   4  16      781.64      822.22     40.85 o 
  -6   4  16        1.00      103.49     48.21 o 
  -5   4  16      413.45      491.61     46.94 o 
  -4   4  16       46.06      201.39     35.68 o 
  -3   4  16       31.38      712.26     59.48 o 
  -2   4  16      586.31     1911.15     95.57 o 
  -1   4  16      205.42      241.13     45.14 o 
   0   4  16        3.68        4.08      7.70 o 
   1   4  16     1008.47     1024.12     36.37 o 
   2   4  16      576.65      600.24     32.41 o 
   3   4  16     2393.43     2317.39     83.41 o 
   4   4  16      550.90      576.76     84.01 o 
   5   4  16      120.36      187.95     43.58 o 
   6   4  16      299.94      349.90     58.96 o 
   7   4  16        0.61       43.20     38.55 o 
   8   4  16        7.19        0.27     23.70 o 
   9   4  16       41.70       28.92     38.01 o 
  10   4  16       66.34       60.43     43.69 o 
 -11   5  16      228.40      243.89     51.14 o 
 -10   5  16      119.34      126.47     33.71 o 
  -9   5  16      752.88      801.77     65.14 o 
  -8   5  16      196.25      213.83     17.79 o 
  -7   5  16       44.79       38.88     25.74 o 
  -6   5  16      111.97      117.84     20.74 o 
  -5   5  16      581.09      585.64     95.88 o 
  -4   5  16     1260.17     1204.47     51.83 o 
  -3   5  16      111.65      124.57     33.31 o 
  -2   5  16      185.70      146.84     25.11 o 
  -1   5  16     2400.58     2210.46     73.33 o 
   0   5  16       12.87       47.15     20.00 o 
   1   5  16      266.59      353.54     47.54 o 
   2   5  16      113.09       98.73     28.53 o 
   3   5  16      211.31      309.86     39.05 o 
   4   5  16       14.66       64.59     20.89 o 
   5   5  16        8.09        5.95     54.10 o 
   6   5  16       48.20       64.74     46.06 o 
   7   5  16       94.64       75.97     28.53 o 
   8   5  16      154.99      151.17     33.93 o 
   9   5  16      162.32      121.29     93.91 o 
 -10   6  16       10.01       -8.94     42.32 o 
  -9   6  16      165.72      159.93     32.91 o 
  -8   6  16      233.34      293.40     36.67 o 
  -7   6  16      362.50      330.81     65.25 o 
  -6   6  16       93.06      101.32     23.42 o 
  -5   6  16        0.67       16.27     17.91 o 
  -4   6  16      891.97      878.24     53.28 o 
  -3   6  16     2957.25     2810.09    102.59 o 
  -2   6  16      568.47      558.51     38.73 o 
  -1   6  16      212.83      169.74     54.59 o 
   0   6  16      639.36      594.48     40.26 o 
   1   6  16     2597.82     2350.87     99.95 o 
   2   6  16     1766.13     1585.65     80.79 o 
   3   6  16     1766.18     1547.58     84.37 o 
   4   6  16      132.33      149.70     27.67 o 
   5   6  16       68.90       78.19     26.89 o 
   6   6  16     2651.12     2448.03    204.76 o 
   7   6  16      704.78      706.26    141.12 o 
  -8   7  16      132.08      122.13     35.76 o 
  -7   7  16       28.06       28.28     31.97 o 
  -6   7  16      439.00      437.86     39.62 o 
  -5   7  16      398.21      388.57     55.33 o 
  -4   7  16      337.60      328.38     55.97 o 
  -3   7  16        3.60      128.00    118.12 o 
  -2   7  16      164.87      215.25    138.51 o 
  -1   7  16      546.89      479.31     76.91 o 
   0   7  16      754.68      751.12     53.58 o 
   1   7  16       75.06       25.67     49.09 o 
   2   7  16      146.89      139.99     25.20 o 
   3   7  16      381.15      329.20     34.46 o 
   4   7  16     1057.54     1002.92     65.27 o 
   5   7  16      703.57      688.05     57.94 o 
   6   7  16       17.94       34.24     32.21 o 
  -6   8  16      538.22      512.44     42.23 o 
  -5   8  16      339.77      365.90    108.00 o 
  -4   8  16       18.11       36.55    127.94 o 
  -3   8  16      221.51      214.06    139.70 o 
  -2   8  16     1543.03     1680.35    235.57 o 
  -1   8  16      735.34      989.27    187.82 o 
   0   8  16      185.33      238.42    136.30 o 
   1   8  16       30.27      230.06    130.79 o 
   2   8  16       17.13      243.57    132.85 o 
   3   8  16      729.31      712.40     52.12 o 
 -13   1  17        2.07       29.65     44.84 o 
 -12   1  17       63.92       44.36     31.76 o 
 -11   1  17      229.91      252.17     22.63 o 
 -10   1  17       97.85      100.89     20.82 o 
  -9   1  17       93.05      442.77     59.06 o 
  -8   1  17      455.29      525.24     31.41 o 
  -7   1  17      129.62      155.94     11.77 o 
  -6   1  17     1158.96     1166.88     34.87 o 
  -5   1  17     6622.77     6923.22    178.39 o 
  -4   1  17      384.84      314.09     20.27 o 
  -3   1  17      167.85      907.64     43.86 o 
  -2   1  17     6948.38     6671.06    183.50 o 
  -1   1  17     4889.65     4340.74    106.49 o 
   0   1  17     6645.78     5791.26    140.49 o 
   1   1  17      912.50     1624.84    103.20 o 
   2   1  17      296.75      338.03     15.39 o 
   3   1  17       80.34       83.77      9.50 o 
   4   1  17      991.47      871.90     27.48 o 
   5   1  17     1534.81     1414.11     47.41 o 
   6   1  17     2959.69     2560.39     79.34 o 
   7   1  17      540.31      566.88     24.05 o 
   8   1  17      322.62      338.59     20.00 o 
   9   1  17       16.69       24.56     13.70 o 
  10   1  17       59.02       89.46     22.08 o 
  11   1  17       20.27       12.88     16.48 o 
 -13   2  17       20.64       -1.03     51.76 o 
 -12   2  17      907.58      995.53     64.40 o 
 -11   2  17     1411.64     1335.31     81.09 o 
 -10   2  17      103.43       94.36     28.77 o 
  -9   2  17      519.83      545.66     28.32 o 
  -8   2  17      338.09      388.91     43.61 o 
  -7   2  17     2529.89     2565.19     81.73 o 
  -6   2  17     4974.67     5298.78    161.29 o 
  -5   2  17     2859.08     2982.78     80.74 o 
  -4   2  17      436.39      465.66     20.85 o 
  -3   2  17      840.71     1781.85     68.36 o 
  -2   2  17     1286.26     1354.73     41.12 o 
  -1   2  17    15988.30    18284.48    511.38 o 
   0   2  17     2299.85     2514.88     68.26 o 
   1   2  17      192.45      212.10     22.98 o 
   2   2  17     1011.98     1182.53     46.91 o 
   3   2  17       72.52      141.91     24.63 o 
   4   2  17      119.93      119.98     11.57 o 
   5   2  17      494.36      470.44     21.86 o 
   6   2  17     1997.97     1946.50     78.75 o 
   7   2  17      785.38      726.92     48.10 o 
   8   2  17        2.44        1.69     80.06 o 
   9   2  17      228.50      256.56     46.98 o 
  10   2  17      925.87      979.87     89.10 o 
 -12   3  17      670.91      564.30    191.64 o 
 -11   3  17       11.80       23.15     20.20 o 
 -10   3  17      644.70      631.50     45.39 o 
  -9   3  17     3378.19     3323.32    167.59 o 
  -8   3  17     4325.07     3807.78    123.86 o 
  -7   3  17        7.03       92.22     28.12 o 
  -6   3  17      375.01      357.42     20.73 o 
  -5   3  17     5797.50     6178.04    257.66 o 
  -4   3  17      819.75      790.64     45.25 o 
  -3   3  17     2689.40     2883.59    101.76 o 
  -2   3  17      208.16      236.01     28.98 o 
  -1   3  17     1038.91     1774.38     80.73 o 
   0   3  17      353.52      375.55     37.14 o 
   1   3  17     1143.08      948.08     30.61 o 
   2   3  17      399.00      451.49     18.92 o 
   3   3  17      317.23      319.99     20.71 o 
   4   3  17     1091.26     1097.50     44.25 o 
   5   3  17      168.17      208.86     20.78 o 
   6   3  17        6.71       -0.58     22.49 o 
   7   3  17       94.13       92.81     31.73 o 
   8   3  17      452.25      487.42     56.89 o 
   9   3  17      648.46      745.50     74.30 o 
  10   3  17       93.35      125.21     64.73 o 
 -12   4  17       84.89      115.51     26.73 o 
 -11   4  17       14.16      -11.51     16.44 o 
 -10   4  17       50.83       32.50     15.24 o 
  -9   4  17      244.51      294.30     22.71 o 
  -8   4  17      371.53      426.82     32.43 o 
  -7   4  17     1925.27     1809.21     65.97 o 
  -6   4  17       30.43       32.17     26.95 o 
  -5   4  17      228.89      195.57     18.84 o 
  -4   4  17     5093.04     4724.62    140.82 o 
  -3   4  17     9539.98     8908.57    275.36 o 
  -2   4  17     8045.30     7915.69    256.46 o 
  -1   4  17     2426.79     2730.79     84.26 o 
   0   4  17       49.53       82.32     26.87 o 
   1   4  17     1122.84     1107.39     36.58 o 
   2   4  17    15721.08    14296.88    524.73 o 
   3   4  17    10632.22     9559.61    328.60 o 
   4   4  17     1612.12     1511.71     74.04 o 
   5   4  17       42.03       33.52     25.74 o 
   6   4  17     1544.58     1584.22     87.01 o 
   7   4  17     1319.58     1321.10     73.72 o 
   8   4  17      611.46      700.41     85.38 o 
   9   4  17      236.47      278.32     63.42 o 
 -11   5  17        1.66       16.34     14.84 o 
 -10   5  17      227.77      189.23     19.59 o 
  -9   5  17     1027.06     1034.70     49.18 o 
  -8   5  17      735.94      755.87     38.58 o 
  -7   5  17        1.85        9.15     22.76 o 
  -6   5  17      124.60      112.13     17.63 o 
  -5   5  17     1017.34      977.59     48.91 o 
  -4   5  17       94.07      116.65     35.55 o 
  -3   5  17     1061.33     1026.20     76.45 o 
  -2   5  17      952.32      835.11     35.46 o 
  -1   5  17      116.61      173.64     23.78 o 
   0   5  17      489.71      980.01     64.67 o 
   1   5  17      275.19      767.57     60.57 o 
   2   5  17      175.38      169.85     23.72 o 
   3   5  17      995.61      951.55     56.00 o 
   4   5  17     1241.72     1163.16    140.02 o 
   5   5  17      101.39      106.48     26.13 o 
   6   5  17       16.01       27.73     37.79 o 
   7   5  17        0.43        0.73     41.85 o 
   8   5  17       92.24       74.88     33.66 o 
 -10   6  17       26.02       43.40     30.46 o 
  -9   6  17      362.88      398.94     44.15 o 
  -8   6  17      424.24      476.27     44.53 o 
  -7   6  17       31.04      -10.98     23.67 o 
  -6   6  17      991.55     1048.70     62.12 o 
  -5   6  17      749.47      752.78     48.51 o 
  -4   6  17      476.11      485.43     43.73 o 
  -3   6  17       38.20      207.61     49.15 o 
  -2   6  17      159.35      165.59     38.94 o 
  -1   6  17      831.05      919.56     58.49 o 
   0   6  17      361.21      370.19     77.96 o 
   1   6  17        8.41       39.76     17.76 o 
   2   6  17        7.52      -15.30     58.95 o 
   3   6  17        9.51       21.94     21.16 o 
   4   6  17       54.21       51.65     23.88 o 
   5   6  17      113.17      119.89     27.94 o 
   6   6  17       47.28       56.96     57.36 o 
   7   6  17      124.76       97.26     32.50 o 
  -8   7  17       27.91       35.60     43.32 o 
  -7   7  17       13.86       62.53     62.20 o 
  -6   7  17        0.03      -30.52     41.02 o 
  -5   7  17      341.82      416.55     57.62 o 
  -4   7  17       57.80       94.86     43.12 o 
  -3   7  17       23.67      108.79    112.12 o 
  -2   7  17       49.52       43.70    112.54 o 
  -1   7  17      237.22      241.55     26.18 o 
   0   7  17       99.26      125.06     23.79 o 
   1   7  17      956.81      797.72     58.30 o 
   2   7  17        2.87       -3.32     19.69 o 
   3   7  17      313.89      365.74     53.99 o 
   4   7  17      241.67      233.40     33.71 o 
   5   7  17      912.62      872.16     67.25 o 
   6   7  17      264.39      267.39     41.21 o 
  -5   8  17      112.74      140.86     75.15 o 
  -4   8  17        3.37      -51.76    129.76 o 
  -3   8  17      206.97      336.85    147.64 o 
  -2   8  17       10.09       60.55    132.73 o 
  -1   8  17      134.41       19.76    132.42 o 
   0   8  17       26.12       18.48     13.14 o 
   1   8  17        2.81      -13.11     76.30 o 
   2   8  17      130.47      119.01     26.18 o 
   3   8  17       36.44       14.84     36.00 o 
 -13   0  18       17.57       16.98     24.24 o 
 -12   0  18      170.57      149.50     29.62 o 
 -11   0  18     1045.26     1072.19    113.15 o 
 -10   0  18     1598.15     1525.65    209.67 o 
  -9   0  18     1119.51     1026.79     62.12 o 
  -8   0  18      235.40      212.04     36.46 o 
  -7   0  18     3159.22     3345.79    151.81 o 
  -6   0  18     1446.68     1617.18     62.66 o 
  -5   0  18     1433.66     1421.35     70.80 o 
  -4   0  18     3820.83     3702.52    128.76 o 
  -3   0  18     2926.50     3295.80    111.79 o 
  -2   0  18      268.45     1297.79     67.59 o 
  -1   0  18      329.83      824.98     75.70 o 
   0   0  18       29.88       45.51     11.20 o 
   1   0  18      284.04      283.99     27.70 o 
   2   0  18    20676.26    22122.49    743.20 o 
   3   0  18     1732.16     1375.97     69.91 o 
   4   0  18        6.75       15.38     25.06 o 
   5   0  18     1404.47     1242.47     74.41 o 
   6   0  18     3747.75     3282.64    221.19 o 
   7   0  18     3791.14     3614.58    144.99 o 
   8   0  18      179.30      189.47     44.60 o 
   9   0  18       67.84       72.83     28.31 o 
  10   0  18      473.49      679.17     47.15 o 
  11   0  18      401.01      415.01     37.51 o 
 -13   1  18      482.68      492.51     88.44 o 
 -12   1  18      144.69      123.22     19.76 o 
 -11   1  18        1.75      -18.79     29.32 o 
 -10   1  18      485.39      515.59     38.05 o 
  -9   1  18     2723.26     2448.82     95.38 o 
  -8   1  18     1373.97     1304.16     41.64 o 
  -7   1  18      682.68      647.64     24.52 o 
  -6   1  18      139.71      142.76     25.54 o 
  -5   1  18     6657.52     6418.09    159.67 o 
  -4   1  18     4025.24     3832.10    100.76 o 
  -3   1  18     1989.21     2399.87     87.01 o 
  -2   1  18        3.30      211.57     22.99 o 
  -1   1  18      684.30      645.22     21.70 o 
   0   1  18     7306.52     6665.02    158.18 o 
   1   1  18     3242.72     2965.29     75.46 o 
   2   1  18       64.48       77.24     17.02 o 
   3   1  18      727.95      737.55     25.56 o 
   4   1  18     1793.26     1575.78     43.63 o 
   5   1  18     1119.57     1045.76     38.49 o 
   6   1  18     1306.15     1269.58     45.60 o 
   7   1  18      444.90      461.68     45.18 o 
   8   1  18      365.61      424.57     26.63 o 
   9   1  18      357.58      418.98     32.36 o 
  10   1  18       10.66        9.83     20.90 o 
 -13   2  18      238.20      189.26     39.36 o 
 -12   2  18      587.00      586.72     65.98 o 
 -11   2  18      916.02      945.60     76.42 o 
 -10   2  18       65.59       80.68     53.94 o 
  -9   2  18      107.26      105.94     14.63 o 
  -8   2  18     1670.69     1529.27     56.48 o 
  -7   2  18     4167.71     3894.54    117.33 o 
  -6   2  18     3358.69     3118.21     95.14 o 
  -5   2  18     1128.59     1118.81     60.53 o 
  -4   2  18       60.71       53.22      8.39 o 
  -3   2  18     5605.85     5698.55    173.40 o 
  -2   2  18     2108.24     1723.98     59.10 o 
  -1   2  18    30737.57    31693.12    888.24 o 
   0   2  18     1979.93     2184.01     60.46 o 
   1   2  18      596.08      745.07     26.90 o 
   2   2  18     1720.07     1582.96     46.84 o 
   3   2  18      901.67      890.03     83.81 o 
   4   2  18     1319.83     1374.29     39.33 o 
   5   2  18      977.68      853.14     33.01 o 
   6   2  18       40.77       36.54     14.82 o 
   7   2  18      566.42      621.06     35.96 o 
   8   2  18      129.06      171.79     91.18 o 
   9   2  18      241.15      243.17     46.85 o 
  10   2  18        1.27       -7.76     41.89 o 
 -12   3  18      224.96      200.40     39.03 o 
 -11   3  18      242.74      196.70     74.82 o 
 -10   3  18      761.78      805.10     44.61 o 
  -9   3  18      677.72      889.52     87.04 o 
  -8   3  18      170.54      475.56     50.14 o 
  -7   3  18     1190.11     1047.20     42.43 o 
  -6   3  18      280.56      349.31     28.46 o 
  -5   3  18     2797.26     4549.31    239.19 o 
  -4   3  18      225.29      237.03     34.18 o 
  -3   3  18       85.43      350.76     32.34 o 
  -2   3  18      236.26      254.85     11.32 o 
  -1   3  18     1289.04     2098.19     87.26 o 
   0   3  18       79.11      613.34     42.75 o 
   1   3  18      233.74      231.42     52.32 o 
   2   3  18      484.78      493.57     25.80 o 
   3   3  18       97.22       81.64     14.34 o 
   4   3  18      859.75      937.08     41.84 o 
   5   3  18      225.36      226.19     21.06 o 
   6   3  18        2.67      -25.28     18.68 o 
   7   3  18       28.89        7.05     32.01 o 
   8   3  18       41.12       53.43     33.96 o 
   9   3  18       92.48       86.16     79.94 o 
  10   3  18       24.97       20.08     51.70 o 
 -12   4  18        3.36        4.67     22.55 o 
 -11   4  18        5.89        4.02     22.14 o 
 -10   4  18      457.47      468.56     35.92 o 
  -9   4  18        7.70      -14.12     12.67 o 
  -8   4  18        1.82        8.03     12.89 o 
  -7   4  18       73.62      159.71     34.26 o 
  -6   4  18       10.86       45.10     14.06 o 
  -5   4  18     1501.16     1582.12     83.51 o 
  -4   4  18        1.01      299.61     80.52 o 
  -3   4  18       15.01      192.29     42.19 o 
  -2   4  18       55.70      397.36     58.53 o 
  -1   4  18      193.28      508.71     42.15 o 
   0   4  18        1.05      388.44     30.84 o 
   1   4  18      718.32      699.49     28.06 o 
   2   4  18      447.17      481.47     74.76 o 
   3   4  18       23.08      180.31     50.99 o 
   4   4  18        2.68        8.79     18.42 o 
   5   4  18       15.38       25.24     18.77 o 
   6   4  18        7.43       19.09     22.12 o 
   7   4  18       77.93      131.17     28.55 o 
   8   4  18       58.19       65.15     76.55 o 
   9   4  18        3.49      -50.28     36.77 o 
 -11   5  18      106.51      114.18     18.39 o 
 -10   5  18       88.26      117.91     31.13 o 
  -9   5  18      104.06      134.97     35.91 o 
  -8   5  18       22.77       -0.20     18.89 o 
  -7   5  18        0.57       29.02     66.95 o 
  -6   5  18      144.96      165.35     12.75 o 
  -5   5  18      162.78      155.50     18.41 o 
  -4   5  18      397.06      346.19     27.20 o 
  -3   5  18        3.02       62.11     38.89 o 
  -2   5  18     1872.90     1709.42     63.42 o 
  -1   5  18     1534.32     1529.76     54.51 o 
   0   5  18      485.82      446.52     23.70 o 
   1   5  18       32.85      142.86     41.17 o 
   2   5  18      431.13      459.19     35.89 o 
   3   5  18     1563.46     1434.70     76.08 o 
   4   5  18     1585.56     1430.77     87.97 o 
   5   5  18      422.19      442.99     41.14 o 
   6   5  18       77.42      118.45     35.86 o 
   7   5  18      206.18      172.78     34.04 o 
   8   5  18        6.66       16.48     87.97 o 
 -10   6  18        8.92      -16.01     28.34 o 
  -9   6  18        1.18      -18.13     27.17 o 
  -8   6  18      726.98      749.78     57.01 o 
  -7   6  18      528.16      605.53     49.12 o 
  -6   6  18      986.03     1067.98     66.16 o 
  -5   6  18      295.79      255.46     24.37 o 
  -4   6  18      151.47      128.47     29.18 o 
  -3   6  18      431.27      431.43     47.89 o 
  -2   6  18     4423.26     4042.17    158.14 o 
  -1   6  18     1762.37     1804.81     98.64 o 
   0   6  18       26.99       19.91     37.60 o 
   1   6  18      212.23      217.81     34.37 o 
   2   6  18      640.92      603.00     44.55 o 
   3   6  18      730.40      681.11     62.53 o 
   4   6  18      554.37      452.94     41.46 o 
   5   6  18       38.49       34.73     40.64 o 
   6   6  18      202.58      142.69     33.18 o 
   7   6  18        7.72       -0.65     34.91 o 
  -8   7  18      330.09      348.23     72.77 o 
  -7   7  18       49.57       57.17     26.26 o 
  -6   7  18      109.03      115.15     25.94 o 
  -5   7  18     1534.60     1518.98    121.65 o 
  -4   7  18     1084.11     1069.27    186.45 o 
  -3   7  18     1317.74     1683.26    221.70 o 
  -2   7  18      193.27      202.01     76.21 o 
  -1   7  18     1476.98     1558.53    122.76 o 
   0   7  18      988.63      879.66    134.73 o 
   1   7  18      652.74      667.64    146.09 o 
   2   7  18       47.32       77.92     33.92 o 
   3   7  18       14.36       32.90     23.00 o 
   4   7  18     1311.25     1272.72     77.63 o 
   5   7  18      165.31      125.41     41.12 o 
  -5   8  18      412.05      394.79     35.76 o 
  -4   8  18       57.42       52.12    141.03 o 
  -3   8  18      289.52      486.79    160.61 o 
  -2   8  18       12.97      242.60    145.64 o 
  -1   8  18       20.18      153.27    138.42 o 
   0   8  18       17.49       29.07     17.85 o 
   1   8  18        3.66      -25.51     28.06 o 
   2   8  18      149.86      117.27     26.50 o 
   3   8  18      435.11      357.17     40.56 o 
 -13   1  19      344.07      388.59     39.53 o 
 -12   1  19       93.23       58.52     28.15 o 
 -11   1  19      130.39       87.15     29.16 o 
 -10   1  19     1225.12     1230.40     55.13 o 
  -9   1  19     3072.65     3162.35    120.28 o 
  -8   1  19     2259.73     2224.11     68.11 o 
  -7   1  19      120.83      175.80     29.00 o 
  -6   1  19     1678.66     1722.54     49.32 o 
  -5   1  19       29.05      311.76     60.31 o 
  -4   1  19     3189.23     3181.73     81.83 o 
  -3   1  19     1890.55     2063.95     78.84 o 
  -2   1  19     2856.20     2841.39     74.56 o 
  -1   1  19     1624.17     1770.69     46.08 o 
   0   1  19      947.74     1155.15     32.20 o 
   1   1  19      971.05      973.19     29.77 o 
   2   1  19      117.20      123.52     10.73 o 
   3   1  19      372.24      362.57     17.46 o 
   4   1  19      134.14      181.30     13.47 o 
   5   1  19       25.87      208.62     35.63 o 
   6   1  19      303.30      316.80     30.22 o 
   7   1  19       49.17       56.74     13.83 o 
   8   1  19       20.81       11.81     14.43 o 
   9   1  19       31.40       34.86     22.80 o 
  10   1  19       22.14        9.94     24.05 o 
 -13   2  19      266.93      276.24     36.88 o 
 -12   2  19        5.63        3.64     33.99 o 
 -11   2  19      295.59      264.45     50.93 o 
 -10   2  19       86.61      122.26     37.69 o 
  -9   2  19     1048.54      996.80     59.11 o 
  -8   2  19      646.12      747.07     71.10 o 
  -7   2  19       64.56      504.83     66.49 o 
  -6   2  19      149.78      499.46     46.92 o 
  -5   2  19     1192.45     1162.92     38.57 o 
  -4   2  19       81.78       82.88      9.21 o 
  -3   2  19       31.51      118.46     21.22 o 
  -2   2  19     7078.03     7436.33    203.60 o 
  -1   2  19       66.42      190.52    103.58 o 
   0   2  19      210.25      544.67     36.57 o 
   1   2  19     1329.34     1081.58     38.27 o 
   2   2  19     4116.61     3887.26     99.28 o 
   3   2  19     3497.27     3092.04     85.55 o 
   4   2  19       14.23       33.96     11.69 o 
   5   2  19      128.40      163.63     18.46 o 
   6   2  19     2273.54     2269.12    118.03 o 
   7   2  19     2141.49     2029.40    114.28 o 
   8   2  19      365.37      430.59     54.12 o 
   9   2  19       78.65       78.32     38.77 o 
  10   2  19      185.91      198.32     49.62 o 
 -12   3  19      157.37      152.46     49.88 o 
 -11   3  19       40.54       87.27     23.19 o 
 -10   3  19       53.22       47.39     18.06 o 
  -9   3  19     2863.18     2688.51    104.48 o 
  -8   3  19       36.92       72.71     21.08 o 
  -7   3  19     2038.56     1862.45     72.25 o 
  -6   3  19     2098.52     1979.51     68.51 o 
  -5   3  19     3257.29     3087.45    102.67 o 
  -4   3  19     3364.20     3225.85    106.15 o 
  -3   3  19     1230.34     1394.62     89.08 o 
  -2   3  19     1831.70     1817.61     54.00 o 
  -1   3  19     3953.59     3327.56    103.50 o 
   0   3  19     4514.40     4052.69    133.29 o 
   1   3  19     2419.77     2258.71     78.05 o 
   2   3  19      149.54      115.48     15.02 o 
   3   3  19      818.20      889.48     39.48 o 
   4   3  19     1587.25     1598.30     61.86 o 
   5   3  19     2253.52     1961.93     73.62 o 
   6   3  19      204.94      220.83     23.80 o 
   7   3  19       32.88       -5.74     29.30 o 
   8   3  19      384.04      435.16     64.27 o 
   9   3  19      193.15      264.58     50.46 o 
  10   3  19      100.96      114.24     92.67 o 
 -12   4  19      317.14      342.66     39.45 o 
 -11   4  19     1890.08     2015.15    319.21 o 
 -10   4  19      360.01      324.96     37.45 o 
  -9   4  19        6.51        6.23     13.84 o 
  -8   4  19      131.70      133.17     18.37 o 
  -7   4  19     3637.65     3334.11    111.51 o 
  -6   4  19     4152.40     3895.59    126.34 o 
  -5   4  19     4696.76     4390.73    142.10 o 
  -4   4  19       30.96       80.61     21.36 o 
  -3   4  19       90.67      222.23     41.27 o 
  -2   4  19     4956.57     4710.09    156.09 o 
  -1   4  19     4703.87     4161.86    123.49 o 
   0   4  19     3301.20     2950.52     93.97 o 
   1   4  19      213.44      247.93     23.38 o 
   2   4  19      153.37      158.76     18.47 o 
   3   4  19     2079.82     1993.65     83.48 o 
   4   4  19      694.99      620.76     37.09 o 
   5   4  19      227.92      224.48     26.93 o 
   6   4  19      330.69      383.38     58.41 o 
   7   4  19       69.28       21.30     34.96 o 
   8   4  19      141.58      245.70     83.64 o 
   9   4  19        2.31      -38.75     39.01 o 
 -11   5  19      152.64      212.18     57.75 o 
 -10   5  19      324.69      339.13     37.64 o 
  -9   5  19      114.64      106.52     20.49 o 
  -8   5  19      465.49      426.98     27.27 o 
  -7   5  19       54.56       50.41     13.11 o 
  -6   5  19      306.44      358.14     19.43 o 
  -5   5  19     1765.12     1664.30     65.69 o 
  -4   5  19     1421.25     1475.18     58.99 o 
  -3   5  19       59.34       74.21     16.72 o 
  -2   5  19      657.94      631.72     29.78 o 
  -1   5  19      867.31     1036.03     55.83 o 
   0   5  19     2605.49     2747.50    123.01 o 
   1   5  19     1317.87     1294.42     62.57 o 
   2   5  19       64.51       33.88     18.78 o 
   3   5  19        9.83        0.61     20.65 o 
   4   5  19     1396.95     1293.81     76.03 o 
   5   5  19      765.12      723.18     52.56 o 
   6   5  19      763.80      703.70     53.79 o 
   7   5  19        1.37       67.94     58.70 o 
   8   5  19      123.27      114.19     37.83 o 
 -10   6  19        2.27       -7.18     46.26 o 
  -9   6  19       43.04       24.64     66.95 o 
  -8   6  19       32.84       56.09     26.63 o 
  -7   6  19       10.80        1.20     32.99 o 
  -6   6  19      119.51      126.30     18.95 o 
  -5   6  19        4.65       17.73     30.97 o 
  -4   6  19        0.17        2.93     19.66 o 
  -3   6  19      143.41      154.69     25.23 o 
  -2   6  19       97.98      151.43     68.28 o 
  -1   6  19      399.94      439.04     62.20 o 
   0   6  19       43.02       33.18     37.89 o 
   1   6  19       36.78       63.88     26.44 o 
   2   6  19      614.21      567.74     43.95 o 
   3   6  19      526.42      541.51     43.88 o 
   4   6  19      326.79      351.98     48.22 o 
   5   6  19      149.54      191.80     63.36 o 
   6   6  19      221.64      122.36     34.36 o 
   7   6  19      775.85      892.26     83.91 o 
  -8   7  19      352.12      435.06     45.56 o 
  -7   7  19       67.70       22.89     35.95 o 
  -6   7  19        1.18      -23.47     27.46 o 
  -5   7  19       65.28      122.95     61.19 o 
  -4   7  19        4.32       34.21     57.51 o 
  -3   7  19     1103.64     1246.72    190.12 o 
  -2   7  19      451.28      445.70     59.82 o 
  -1   7  19      486.62      483.86     89.42 o 
   0   7  19       63.22       60.66     20.74 o 
   1   7  19      281.34      336.59     88.15 o 
   2   7  19       16.90       61.53     31.48 o 
   3   7  19     1853.49     1593.59     90.04 o 
   4   7  19       29.98       37.10     27.19 o 
   5   7  19      750.18      792.08     64.71 o 
  -5   8  19        8.83      -46.84     74.94 o 
  -4   8  19      778.06      982.84    195.57 o 
  -3   8  19       53.85      -66.55    133.09 o 
  -2   8  19      263.76      210.91    147.09 o 
  -1   8  19        0.36      -87.09    128.30 o 
   0   8  19       43.79       69.81     32.15 o 
   1   8  19        5.99       43.71     35.33 o 
   2   8  19       79.59       67.54     37.18 o 
 -13   0  20       19.75       39.39     27.21 o 
 -12   0  20     1782.46     1699.01    323.85 o 
 -11   0  20      170.22      150.38     67.45 o 
 -10   0  20      347.36      401.48     38.45 o 
  -9   0  20       41.46       50.73     20.36 o 
  -8   0  20     1250.90     1195.17     81.99 o 
  -7   0  20     2362.29     2197.89    128.18 o 
  -6   0  20     5871.09     5596.43    194.28 o 
  -5   0  20     1286.93     1798.17     91.71 o 
  -4   0  20      226.66      249.72     18.99 o 
  -3   0  20     5044.82     4923.09    171.44 o 
  -2   0  20    13393.82    13852.04    472.81 o 
  -1   0  20     2914.02     3161.51    103.89 o 
   0   0  20      894.95      871.63     37.20 o 
   1   0  20     3558.51     3277.52    126.63 o 
   2   0  20     4297.27     3803.75    173.59 o 
   3   0  20     1380.31     1118.03     60.79 o 
   4   0  20     3632.93     2956.70    160.83 o 
   5   0  20        2.68      -21.04     20.57 o 
   6   0  20     2704.27     2499.24    133.00 o 
   7   0  20     2189.70     2123.33    140.87 o 
   8   0  20     3921.07     3863.30    156.71 o 
   9   0  20        2.00      -25.08     18.89 o 
  10   0  20        3.05      -22.37     21.73 o 
 -13   1  20      913.20      867.94     58.48 o 
 -12   1  20      168.57      137.80     37.15 o 
 -11   1  20       80.75       70.08     18.29 o 
 -10   1  20        8.76       25.95     27.33 o 
  -9   1  20     1702.35     1740.31    114.05 o 
  -8   1  20     1801.82     1730.71     66.53 o 
  -7   1  20     3486.29     3352.47    103.53 o 
  -6   1  20      654.35      727.71     30.57 o 
  -5   1  20     1529.64     1811.09     58.48 o 
  -4   1  20     2817.39     2943.91     99.41 o 
  -3   1  20     6099.57     5708.13    148.07 o 
  -2   1  20      156.58      228.53     20.91 o 
  -1   1  20     3997.76     3901.32     96.61 o 
   0   1  20     2856.44     2464.74     62.25 o 
   1   1  20     3622.16     3567.54     89.93 o 
   2   1  20      240.04      193.22     13.98 o 
   3   1  20       64.38       64.86     10.31 o 
   4   1  20     1576.13     1383.90     53.42 o 
   5   1  20     2685.20     2606.04     80.39 o 
   6   1  20       70.74       93.81     24.33 o 
   7   1  20        0.09       25.74     19.88 o 
   8   1  20      568.67      607.93     33.16 o 
   9   1  20      609.08      549.53     50.71 o 
  10   1  20       23.19       12.55     18.54 o 
 -13   2  20        3.57       21.61     37.37 o 
 -12   2  20       10.75       23.75     22.15 o 
 -11   2  20     1128.58     1033.25     85.23 o 
 -10   2  20     1057.53      969.90     85.02 o 
  -9   2  20     3013.20     2792.19    117.03 o 
  -8   2  20      338.29      341.24     29.52 o 
  -7   2  20      280.44      339.17     47.25 o 
  -6   2  20     3009.62     2983.60     93.14 o 
  -5   2  20      100.33      136.77     16.41 o 
  -4   2  20      187.58      218.58     17.00 o 
  -3   2  20      120.66      189.00     14.16 o 
  -2   2  20     1355.26     1253.92     40.06 o 
  -1   2  20     1567.85     1725.85     90.49 o 
   0   2  20      367.28      475.99     42.54 o 
   1   2  20      151.65      183.78     12.07 o 
   2   2  20     1301.29     1326.97     42.67 o 
   3   2  20      835.06      916.24     45.21 o 
   4   2  20      168.07      161.06     14.02 o 
   5   2  20      288.57      257.04     14.78 o 
   6   2  20      630.42      597.67     34.88 o 
   7   2  20      158.96      145.05     37.86 o 
   8   2  20       16.97       32.16     31.61 o 
   9   2  20      105.43      101.00     40.75 o 
  10   2  20        6.10      -11.44     40.17 o 
 -12   3  20       35.13       40.10     22.92 o 
 -11   3  20      283.45      248.49     46.33 o 
 -10   3  20      113.29      117.66     17.85 o 
  -9   3  20      666.33      898.28     93.17 o 
  -8   3  20      785.43      914.15     80.50 o 
  -7   3  20      385.60      510.85     75.14 o 
  -6   3  20      676.23      754.08     39.09 o 
  -5   3  20       68.65      120.86     23.70 o 
  -4   3  20     1121.49     1145.97     57.53 o 
  -3   3  20       98.99      386.81     77.58 o 
  -2   3  20      263.34      287.89     28.38 o 
  -1   3  20       30.81       73.70     13.60 o 
   0   3  20     2432.08     2764.20     96.01 o 
   1   3  20     1448.35     1536.81     56.82 o 
   2   3  20        6.07      -11.04     23.19 o 
   3   3  20      300.32      328.59     22.97 o 
   4   3  20       26.15       71.08     38.14 o 
   5   3  20      926.69      974.07     45.22 o 
   6   3  20      317.47      274.74     25.28 o 
   7   3  20        7.18       41.28     30.77 o 
   8   3  20       68.62       63.19     38.74 o 
   9   3  20      109.25       72.77     42.85 o 
 -12   4  20       49.84       73.27     24.79 o 
 -11   4  20        1.30        3.41     21.37 o 
 -10   4  20       33.60       47.40     15.88 o 
  -9   4  20       26.35       10.43     13.53 o 
  -8   4  20       53.81       23.71     23.91 o 
  -7   4  20      245.85      532.77     55.14 o 
  -6   4  20       51.68      211.72     42.79 o 
  -5   4  20       62.93      337.70     44.26 o 
  -4   4  20       36.14       89.07     37.44 o 
  -3   4  20       47.71      220.13     41.32 o 
  -2   4  20       32.92      189.10     35.39 o 
  -1   4  20       31.09       45.52     13.11 o 
   0   4  20       18.33        6.91     17.88 o 
   1   4  20        5.06       -0.53     15.88 o 
   2   4  20      118.28      144.55     20.73 o 
   3   4  20       43.40       17.34     25.19 o 
   4   4  20        8.28       36.72     19.33 o 
   5   4  20       27.13       21.96     21.58 o 
   6   4  20        1.59      -18.81     20.70 o 
   7   4  20       36.30       36.48     25.44 o 
   8   4  20       73.34      -26.67     77.45 o 
   9   4  20      196.31      327.27     54.02 o 
 -11   5  20        3.17       -0.04     15.95 o 
 -10   5  20      737.18      781.18     44.17 o 
  -9   5  20      435.35      460.21     29.62 o 
  -8   5  20       92.68      105.21     22.35 o 
  -7   5  20      160.74      158.89     24.34 o 
  -6   5  20      505.87      509.45     24.49 o 
  -5   5  20     2375.41     2382.76     90.06 o 
  -4   5  20     2448.40     2301.96     86.77 o 
  -3   5  20      762.12      834.45     80.90 o 
  -2   5  20      403.83      358.65     32.97 o 
  -1   5  20      724.38      812.95     34.74 o 
   0   5  20     2949.08     2795.28     85.32 o 
   1   5  20     1503.43     1486.61     69.38 o 
   2   5  20        5.80      131.02     54.08 o 
   3   5  20       63.78       69.14     22.95 o 
   4   5  20      759.39      805.59     56.22 o 
   5   5  20      652.80      640.91     51.23 o 
   6   5  20       94.38       46.57     30.95 o 
   7   5  20       23.56        7.72     30.04 o 
   8   5  20       85.77       95.32     34.68 o 
  -9   6  20       16.87       28.65     37.75 o 
  -8   6  20      100.66       35.74     41.79 o 
  -7   6  20      243.40      201.85     31.21 o 
  -6   6  20      621.88      600.94     48.22 o 
  -5   6  20      261.06      222.40     17.20 o 
  -4   6  20        1.56       13.20     10.81 o 
  -3   6  20       95.07       95.17     19.28 o 
  -2   6  20      500.49      475.09     35.41 o 
  -1   6  20       70.56       86.81     23.20 o 
   0   6  20      218.54      170.39     26.16 o 
   1   6  20       92.93      102.64     23.71 o 
   2   6  20      791.87      756.78     52.41 o 
   3   6  20      253.72      281.92     93.37 o 
   4   6  20       16.91       36.56     26.32 o 
   5   6  20      303.44      321.61     44.49 o 
   6   6  20      330.59      303.64    121.48 o 
   7   6  20      170.31      139.36     34.80 o 
  -8   7  20      228.03      290.73     52.15 o 
  -7   7  20      495.10      500.35     71.81 o 
  -6   7  20       15.68      -14.61     22.39 o 
  -5   7  20      587.43      621.12     45.72 o 
  -4   7  20     1664.65     1693.99    102.79 o 
  -3   7  20      409.43      339.39    133.57 o 
  -2   7  20       28.25       20.01     15.44 o 
  -1   7  20      102.79       88.60     21.84 o 
   0   7  20      956.76      904.59    108.06 o 
   1   7  20     2164.87     2279.58    134.41 o 
   2   7  20      218.08      200.73     43.07 o 
   3   7  20       98.76      122.91     29.10 o 
   4   7  20      140.88      105.35     41.78 o 
   5   7  20      295.94      353.56     54.79 o 
  -5   8  20      522.64      473.36     67.51 o 
  -4   8  20      235.85      190.42    149.03 o 
  -3   8  20      393.27      643.33    175.94 o 
  -2   8  20      270.17      191.45    151.51 o 
  -1   8  20      316.75      349.57    153.27 o 
   0   8  20       21.50       25.91     46.88 o 
   1   8  20       69.28       22.51     52.18 o 
   2   8  20      546.47      520.76     71.36 o 
 -13   1  21      324.64      304.97     36.97 o 
 -12   1  21      353.01      308.74     35.99 o 
 -11   1  21       98.96      161.33     27.82 o 
 -10   1  21       27.19       19.03     14.86 o 
  -9   1  21      352.55      426.72     70.94 o 
  -8   1  21     1874.88     1824.53     86.73 o 
  -7   1  21     1365.92     1389.77     83.70 o 
  -6   1  21       14.59       45.84     13.58 o 
  -5   1  21      229.57      335.77     24.20 o 
  -4   1  21     1603.25     1660.01     45.23 o 
  -3   1  21       14.86      209.69     79.49 o 
  -2   1  21      355.01      507.64     24.18 o 
  -1   1  21       61.18      105.37     12.21 o 
   0   1  21       21.60      100.47     18.02 o 
   1   1  21      291.22      363.26     16.88 o 
   2   1  21       81.02      230.70     28.86 o 
   3   1  21      562.95      589.38     25.33 o 
   4   1  21      935.81      959.71     42.00 o 
   5   1  21      772.07      808.76     45.72 o 
   6   1  21      369.94      405.94     23.76 o 
   7   1  21      920.05      935.15     41.00 o 
   8   1  21     1134.74     1276.20     54.38 o 
   9   1  21      262.25      385.33     47.82 o 
  10   1  21      121.07      140.59     21.79 o 
 -13   2  21        5.35       11.90     23.13 o 
 -12   2  21       37.75       28.10     24.43 o 
 -11   2  21      590.74      612.74     95.39 o 
 -10   2  21      415.78      431.86     58.11 o 
  -9   2  21       25.96      257.80     40.09 o 
  -8   2  21      306.45      309.82     20.14 o 
  -7   2  21     1020.15      968.00     40.39 o 
  -6   2  21     2205.67     2138.93     64.92 o 
  -5   2  21      271.22      336.82     34.83 o 
  -4   2  21      354.19      420.88     22.97 o 
  -3   2  21     1198.23     1107.16     39.29 o 
  -2   2  21     2416.19     3436.93    123.66 o 
  -1   2  21     5091.37     4644.76    120.29 o 
   0   2  21      118.45      117.35     13.90 o 
   1   2  21      937.74      849.99     29.26 o 
   2   2  21     3950.09     3670.36    103.00 o 
   3   2  21     3649.92     3394.02    101.54 o 
   4   2  21     3152.71     2894.32     85.09 o 
   5   2  21      262.29      269.95     17.58 o 
   6   2  21     1186.35     1096.02     60.91 o 
   7   2  21       23.98       48.13     56.97 o 
   8   2  21      939.46     1004.84     74.71 o 
   9   2  21      471.49      535.99     64.66 o 
  10   2  21        4.15       15.62     83.15 o 
 -12   3  21      132.52       72.31     54.97 o 
 -11   3  21      945.62      853.92    210.36 o 
 -10   3  21     1041.03     1115.43     56.54 o 
  -9   3  21      733.31      630.25    114.89 o 
  -8   3  21     2356.40     2422.26     84.42 o 
  -7   3  21      924.41      991.75     70.10 o 
  -6   3  21      189.67      397.12     44.12 o 
  -5   3  21     2008.14     1936.12     67.86 o 
  -4   3  21     3716.96     3388.11    103.51 o 
  -3   3  21     4513.66     4549.95    136.55 o 
  -2   3  21       31.30      234.88     30.69 o 
  -1   3  21     1677.25     1707.67     64.61 o 
   0   3  21     3516.68     3071.62    104.61 o 
   1   3  21     8776.91     7923.82    272.81 o 
   2   3  21      233.91      241.66     27.26 o 
   3   3  21      303.72      265.78     21.73 o 
   4   3  21     2648.40     2276.63     82.87 o 
   5   3  21      409.34      413.92     28.48 o 
   6   3  21     1014.12      970.81     48.75 o 
   7   3  21       66.37       61.72     33.33 o 
   8   3  21       29.88      -23.37     47.82 o 
   9   3  21       16.11       52.76     41.65 o 
 -12   4  21      466.21      547.69     50.73 o 
 -11   4  21      221.67      213.44     27.58 o 
 -10   4  21      278.97      263.05     39.13 o 
  -9   4  21      689.30      633.18     35.68 o 
  -8   4  21       57.63       63.76     14.25 o 
  -7   4  21      245.30      198.80     37.75 o 
  -6   4  21      738.70      759.10     73.86 o 
  -5   4  21     3843.76     3571.28    113.17 o 
  -4   4  21       65.68       98.53     25.50 o 
  -3   4  21      199.73      199.13     25.18 o 
  -2   4  21     1199.81     1150.93     44.35 o 
  -1   4  21      789.21      856.51     54.76 o 
   0   4  21       74.64       69.18     16.00 o 
   1   4  21      104.77       80.73     23.10 o 
   2   4  21     1100.36     1073.29     52.61 o 
   3   4  21      489.70      488.34     34.21 o 
   4   4  21       46.36       60.86     20.50 o 
   5   4  21        0.12        7.68     34.66 o 
   6   4  21     1001.51     1052.69     69.23 o 
   7   4  21     1060.45     1158.49    107.55 o 
   8   4  21      545.49      528.54    103.33 o 
   9   4  21      246.37      316.22     53.48 o 
 -11   5  21        3.86       26.16     16.51 o 
 -10   5  21      443.10      467.70     75.71 o 
  -9   5  21      576.26      573.63     33.90 o 
  -8   5  21     1306.90     1261.16     62.15 o 
  -7   5  21      137.83      142.20     29.68 o 
  -6   5  21       20.60       22.03      9.30 o 
  -5   5  21     1577.87     1640.36     65.55 o 
  -4   5  21     4846.90     4981.92    177.27 o 
  -3   5  21     1537.42     1641.72     64.65 o 
  -2   5  21      360.32      383.73     33.09 o 
  -1   5  21      783.26      753.70     33.37 o 
   0   5  21     1766.78     1688.64     71.61 o 
   1   5  21     1561.90     1534.33     50.70 o 
   2   5  21      678.70      610.00     51.30 o 
   3   5  21        2.50      -20.52     30.36 o 
   4   5  21      186.87      141.46     36.11 o 
   5   5  21       38.73       66.83     27.76 o 
   6   5  21      503.56      427.77     43.29 o 
   7   5  21        1.59       11.26     34.73 o 
   8   5  21        7.99       19.15     34.58 o 
  -9   6  21       78.08       56.63     49.26 o 
  -8   6  21       36.76       14.45     22.72 o 
  -7   6  21      220.79      246.12     34.53 o 
  -6   6  21       14.19       45.46     48.47 o 
  -5   6  21      147.09      155.89     24.61 o 
  -4   6  21       17.72       17.17     11.05 o 
  -3   6  21       55.77       70.20     34.47 o 
  -2   6  21     1169.13     1215.79     56.45 o 
  -1   6  21      912.13      882.43     61.93 o 
   0   6  21       83.14       69.27     25.88 o 
   1   6  21       30.63       12.19     20.97 o 
   2   6  21     1127.29     1099.92     76.61 o 
   3   6  21     1135.12     1021.23     69.72 o 
   4   6  21     1064.09      978.65    102.83 o 
   5   6  21      484.71      521.73     56.14 o 
   6   6  21        0.17       -4.57     59.76 o 
  -7   7  21      251.62      250.04     55.68 o 
  -6   7  21       43.66       14.82     29.18 o 
  -5   7  21      520.55      516.42     43.67 o 
  -4   7  21       77.15      246.85    132.73 o 
  -3   7  21      180.29      209.91    118.85 o 
  -2   7  21      120.86      157.55     49.15 o 
  -1   7  21      140.35      165.51     34.27 o 
   0   7  21      278.91      263.08     31.62 o 
   1   7  21      824.73      877.07     65.51 o 
   2   7  21        2.35        8.18     22.33 o 
   3   7  21        1.18      -40.33     38.51 o 
   4   7  21       27.70       28.66     26.85 o 
  -4   8  21      652.51      807.45    184.18 o 
  -3   8  21     1869.70     2309.62    293.82 o 
  -2   8  21       81.27        6.42    135.15 o 
  -1   8  21       45.75      319.51    150.12 o 
   0   8  21      310.20       49.45    135.94 o 
   1   8  21        2.74       12.86     22.49 o 
 -13   0  22        6.12        6.77     26.32 o 
 -12   0  22      728.03      702.19    116.27 o 
 -11   0  22     2065.63     2066.38    163.21 o 
 -10   0  22     3471.73     3183.25    315.82 o 
  -9   0  22       10.01        9.89     18.14 o 
  -8   0  22      870.00      974.79    117.18 o 
  -7   0  22     6163.22     5891.66    278.94 o 
  -6   0  22     9221.92     9701.41    355.76 o 
  -5   0  22     4022.64     3514.21    167.23 o 
  -4   0  22       26.38       29.95     13.22 o 
  -3   0  22     2875.10     2851.30    104.12 o 
  -2   0  22     9892.76     9924.50    300.80 o 
  -1   0  22    13278.00    12118.85    350.93 o 
   0   0  22     7170.44     6259.37    197.82 o 
   1   0  22      430.53      443.30     24.36 o 
   2   0  22      660.60      652.67     52.29 o 
   3   0  22     7873.87     7082.59    371.69 o 
   4   0  22      297.93      287.42     32.60 o 
   5   0  22     1216.59     1274.65     79.26 o 
   6   0  22       44.66       27.09     26.31 o 
   7   0  22       73.18       43.32     39.68 o 
   8   0  22      366.02      421.02     70.24 o 
   9   0  22       24.14        1.06     33.50 o 
  10   0  22      182.03      158.43     42.41 o 
 -13   1  22       26.68       25.55     32.87 o 
 -12   1  22      695.50      730.79     85.48 o 
 -11   1  22      397.08      394.71     49.45 o 
 -10   1  22       49.22       51.25     15.57 o 
  -9   1  22      806.79      783.92     54.84 o 
  -8   1  22      389.37      442.87     71.32 o 
  -7   1  22     1265.88     1193.41     39.41 o 
  -6   1  22        1.00       -2.86      9.15 o 
  -5   1  22       25.87       55.57      9.54 o 
  -4   1  22     3828.21     3855.41     94.73 o 
  -3   1  22     3825.46     4064.83    103.86 o 
  -2   1  22      816.87      870.23     25.93 o 
  -1   1  22       22.98      182.15     40.87 o 
   0   1  22     9044.76     9081.95    226.99 o 
   1   1  22     1809.50     1828.75     52.28 o 
   2   1  22      462.80      565.30     66.87 o 
   3   1  22      294.13      317.22     23.73 o 
   4   1  22     2657.18     2253.19     78.62 o 
   5   1  22     2720.52     2426.64     85.38 o 
   6   1  22     1216.61     1166.63     56.90 o 
   7   1  22      110.03      100.84     20.98 o 
   8   1  22      859.85      967.24     44.94 o 
   9   1  22      273.36      386.36     34.28 o 
  10   1  22      987.97     1119.75     54.61 o 
 -13   2  22      147.49      148.29     30.98 o 
 -12   2  22      101.62       82.40     32.59 o 
 -11   2  22      127.49      154.62     26.41 o 
 -10   2  22      388.49      346.21     45.35 o 
  -9   2  22      693.09      658.68     75.10 o 
  -8   2  22       64.23      101.21     23.16 o 
  -7   2  22      363.93      371.33     20.86 o 
  -6   2  22       67.35       76.86     15.72 o 
  -5   2  22     1656.85     1593.22     60.25 o 
  -4   2  22       43.31       61.93     18.50 o 
  -3   2  22      336.01      333.44     18.61 o 
  -2   2  22     2861.70     3204.76     91.78 o 
  -1   2  22       20.42      236.75     19.81 o 
   0   2  22      353.48      401.12     17.73 o 
   1   2  22       39.23       68.03     13.32 o 
   2   2  22      754.28      791.85     29.88 o 
   3   2  22      418.18      457.91     23.53 o 
   4   2  22      751.74      771.33     31.49 o 
   5   2  22        8.04      -17.01     19.67 o 
   6   2  22      545.49      650.09     50.93 o 
   7   2  22      136.60      180.03     36.97 o 
   8   2  22      497.37      508.21     72.16 o 
   9   2  22       33.44       13.31     60.24 o 
 -12   3  22       95.80      121.87     37.55 o 
 -11   3  22      237.09      257.78     62.61 o 
 -10   3  22       47.77       35.43     16.15 o 
  -9   3  22     1017.97     1039.20     64.62 o 
  -8   3  22     1336.92     1366.60     49.17 o 
  -7   3  22      443.63      597.09     44.08 o 
  -6   3  22      548.42      609.44     51.20 o 
  -5   3  22      246.12      296.53     28.10 o 
  -4   3  22      936.57     1021.74     90.16 o 
  -3   3  22     2441.46     2290.21     72.32 o 
  -2   3  22     1110.22     1098.09     45.52 o 
  -1   3  22      289.57      234.69     19.45 o 
   0   3  22       18.61       85.57     17.53 o 
   1   3  22      388.04      658.42     85.29 o 
   2   3  22     5802.22     5134.22    175.40 o 
   3   3  22      605.00      538.06     31.61 o 
   4   3  22        4.08       16.88     19.81 o 
   5   3  22       46.95       36.60     19.07 o 
   6   3  22      285.49      280.46     40.39 o 
   7   3  22       45.50       26.28     32.32 o 
   8   3  22        3.90      -44.63     35.67 o 
   9   3  22       69.69      109.72     46.69 o 
 -12   4  22        0.65      189.88    122.97 o 
 -11   4  22      109.58      120.08     20.41 o 
 -10   4  22      127.73      139.98     27.86 o 
  -9   4  22       89.13       54.97     39.61 o 
  -8   4  22        8.63       -1.26     32.32 o 
  -7   4  22        1.52       -3.20     21.78 o 
  -6   4  22       14.38      166.10     47.77 o 
  -5   4  22        4.64      197.51     45.87 o 
  -4   4  22      205.72      247.49     15.02 o 
  -3   4  22       14.38       22.70     27.46 o 
  -2   4  22        4.39      150.88     46.07 o 
  -1   4  22        0.51       34.27     22.77 o 
   0   4  22      313.39      495.70     41.07 o 
   1   4  22       37.18       68.80     19.06 o 
   2   4  22     1143.85     1107.91     55.25 o 
   3   4  22      588.36      656.38     40.21 o 
   4   4  22       42.52       75.51     22.08 o 
   5   4  22      169.46      185.73     28.16 o 
   6   4  22       22.51       23.06     25.38 o 
   7   4  22      110.17      153.81     65.98 o 
   8   4  22      146.55      384.48     95.15 o 
 -11   5  22        0.55       22.67     56.55 o 
 -10   5  22      113.68      125.84     70.40 o 
  -9   5  22      793.45      802.07     42.44 o 
  -8   5  22     1773.48     1699.93     72.85 o 
  -7   5  22      983.78     1012.32     42.57 o 
  -6   5  22       49.64       57.06     12.53 o 
  -5   5  22     1487.64     1346.25     59.46 o 
  -4   5  22     1840.34     1817.57     94.78 o 
  -3   5  22     1983.10     2111.13    112.65 o 
  -2   5  22      661.64      738.08     76.01 o 
  -1   5  22       27.42       32.27     21.11 o 
   0   5  22      195.13      146.60     14.02 o 
   1   5  22      925.14     1001.50     42.57 o 
   2   5  22      690.99      661.42     79.48 o 
   3   5  22      145.44      117.21     54.71 o 
   4   5  22       67.73       94.99     26.20 o 
   5   5  22       20.13       14.35     40.08 o 
   6   5  22      105.99       79.86     30.15 o 
   7   5  22       13.79      -51.53     36.18 o 
  -9   6  22        6.61        3.26      9.64 o 
  -8   6  22       37.45       37.18     23.33 o 
  -7   6  22     1085.62     1030.52     54.67 o 
  -6   6  22      233.78      223.62     21.09 o 
  -5   6  22       45.86       50.10     21.69 o 
  -4   6  22      354.17      358.85     23.03 o 
  -3   6  22     1015.57     1000.63     45.19 o 
  -2   6  22     1707.65     1710.41     75.94 o 
  -1   6  22      114.00      112.68     32.21 o 
   0   6  22       36.43      214.91    113.27 o 
   1   6  22      690.49      689.58     50.79 o 
   2   6  22     1149.97     1044.20     65.69 o 
   3   6  22     1250.83     1250.87     75.68 o 
   4   6  22      340.79      340.33     59.16 o 
   5   6  22       13.53        0.23     27.80 o 
   6   6  22      379.88      435.30     50.68 o 
  -7   7  22     1027.45     1060.64     70.04 o 
  -6   7  22        8.41      -14.89     22.50 o 
  -5   7  22       19.39       -7.66     30.34 o 
  -4   7  22      249.68      209.70     37.70 o 
  -3   7  22      563.02      575.73     30.43 o 
  -2   7  22       33.11        8.54     24.79 o 
  -1   7  22        7.21       25.01     20.36 o 
   0   7  22      810.68      879.66     99.91 o 
   1   7  22      155.12      203.90     30.99 o 
   2   7  22       39.34       17.65     24.23 o 
   3   7  22       26.95       27.32     26.58 o 
   4   7  22      424.80      346.79     57.01 o 
  -4   8  22      249.79       55.64    144.97 o 
  -3   8  22       56.69      274.54    152.97 o 
  -2   8  22      662.79      854.84    185.45 o 
  -1   8  22     1045.89     1093.95     76.73 o 
   0   8  22      328.64      345.14     35.50 o 
   1   8  22       28.64       37.79     24.09 o 
 -13   1  23       97.35      158.98     35.55 o 
 -12   1  23       32.21       56.05     37.17 o 
 -11   1  23      292.45      305.71     42.44 o 
 -10   1  23      233.16      202.94     27.75 o 
  -9   1  23      105.89       99.29     27.82 o 
  -8   1  23       26.65       47.09     27.41 o 
  -7   1  23      473.83      525.67     35.99 o 
  -6   1  23        1.56       -2.56      9.73 o 
  -5   1  23     1487.50     1452.32     43.64 o 
  -3   1  23     1130.47     1570.52     49.23 o 
  -2   1  23     3497.70     3542.25     99.15 o 
  -1   1  23     2872.71     2531.50     75.40 o 
   0   1  23     7106.69     6612.37    158.89 o 
   1   1  23     1966.69     2189.30     59.72 o 
   2   1  23      579.49      619.73     61.17 o 
   3   1  23      532.83      598.19     41.10 o 
   4   1  23     1489.60     1380.59     56.62 o 
   5   1  23     2344.07     2012.45     77.42 o 
   6   1  23     1659.36     1596.38     69.01 o 
   7   1  23      560.50      526.84     37.40 o 
   8   1  23        7.92      -17.66     20.39 o 
   9   1  23      118.93      129.05     25.69 o 
  10   1  23      540.98      631.42     67.71 o 
 -13   2  23       32.13       29.42     25.58 o 
 -12   2  23      426.09      376.47     84.32 o 
 -11   2  23      494.34      503.70     70.55 o 
 -10   2  23     1097.72     1016.14    103.39 o 
  -9   2  23      509.72      539.48     52.85 o 
  -8   2  23        0.35        2.91     12.44 o 
  -7   2  23     3135.16     2755.83     82.04 o 
  -6   2  23     1414.10     1530.11    105.61 o 
  -5   2  23     4985.35     4440.10    125.01 o 
  -4   2  23      444.39      422.77     24.80 o 
  -3   2  23      794.91      818.73     33.81 o 
  -2   2  23     3667.51     3828.64    108.52 o 
  -1   2  23      388.55      423.88     27.02 o 
   0   2  23      885.78      832.36     29.09 o 
   1   2  23     1017.10      972.12     33.57 o 
   2   2  23       43.41       62.69     15.60 o 
   3   2  23      438.86      416.02     22.61 o 
   4   2  23     1427.79     1345.46     47.58 o 
   5   2  23      124.95      106.02     15.25 o 
   6   2  23       62.09       71.30     30.49 o 
   7   2  23      322.11      356.36     45.81 o 
   8   2  23      102.04      111.34     38.17 o 
   9   2  23       29.54       -3.51     37.25 o 
 -12   3  23      370.46      437.11    109.36 o 
 -11   3  23      342.76      332.87     68.03 o 
 -10   3  23       45.25       26.89     15.31 o 
  -9   3  23      540.11      587.40     48.03 o 
  -8   3  23     2192.66     2020.55     67.85 o 
  -7   3  23     4101.22     3603.37    110.39 o 
  -6   3  23       96.57      130.55     18.16 o 
  -5   3  23       22.83       31.93     12.59 o 
  -4   3  23     5385.34     4949.42    148.12 o 
  -3   3  23     2832.05     3134.38    144.29 o 
  -2   3  23      103.70      117.15     12.84 o 
  -1   3  23      321.71      338.96     17.07 o 
   0   3  23     3254.87     2985.29    140.16 o 
   1   3  23      574.76      443.32     31.04 o 
   2   3  23      681.99     1247.94     99.13 o 
   3   3  23       60.35       25.46     19.47 o 
   4   3  23     1728.42     1596.77     65.57 o 
   5   3  23      381.89      363.10     28.88 o 
   6   3  23       99.63       94.85     32.12 o 
   7   3  23       34.35       35.07     34.44 o 
   8   3  23      592.79      764.29     82.33 o 
   9   3  23       50.26      128.52     46.63 o 
 -11   4  23      164.90      139.34     21.08 o 
 -10   4  23      735.63      749.95     55.19 o 
  -9   4  23       98.74      107.66     21.70 o 
  -8   4  23       60.86       41.56     28.38 o 
  -7   4  23      896.69      892.01     42.09 o 
  -6   4  23      796.13      793.69     37.57 o 
  -5   4  23      205.92      197.58     24.95 o 
  -4   4  23      686.05      652.08     27.82 o 
  -3   4  23       23.44       32.09     22.14 o 
  -2   4  23     3680.36     3508.86    120.18 o 
  -1   4  23     3376.14     3212.78    103.63 o 
   0   4  23      766.65      744.44     39.97 o 
   1   4  23      542.89      602.49     35.55 o 
   2   4  23     3899.36     3565.07    155.31 o 
   3   4  23     1481.11     1459.14     68.42 o 
   4   4  23     1998.65     1545.76    100.33 o 
   5   4  23      223.66      211.29     37.25 o 
   6   4  23      228.90      246.59     31.84 o 
   7   4  23      479.26      560.18    104.61 o 
   8   4  23     1084.70     1203.98     95.46 o 
 -10   5  23      123.57      101.80     27.25 o 
  -9   5  23      305.62      283.57     23.85 o 
  -8   5  23     1352.76     1368.54     61.54 o 
  -7   5  23     1056.86     1060.63     43.93 o 
  -6   5  23      106.00      105.72     11.50 o 
  -5   5  23      496.33      563.48     31.41 o 
  -4   5  23      724.68      718.70     49.03 o 
  -3   5  23     2072.31     2081.34    145.36 o 
  -2   5  23      731.57      693.47     34.07 o 
  -1   5  23      103.27      111.80     13.82 o 
   0   5  23      865.21      903.51     40.20 o 
   1   5  23     1744.14     1667.21     75.15 o 
   2   5  23       80.34      115.47     25.23 o 
   3   5  23        1.68        1.34     24.31 o 
   4   5  23      558.05      582.44     48.97 o 
   5   5  23      262.61      236.16     48.03 o 
   6   5  23      257.61      293.80     38.87 o 
   7   5  23        9.14       73.32     33.97 o 
  -9   6  23      175.37      144.85     16.51 o 
  -8   6  23        2.49        2.88     26.68 o 
  -7   6  23        1.37        6.76     29.60 o 
  -6   6  23      936.86      972.94     52.86 o 
  -5   6  23     1068.41     1116.51     50.96 o 
  -4   6  23      746.36      764.38     45.25 o 
  -3   6  23       80.61       76.93     13.53 o 
  -2   6  23      113.90      113.62     15.51 o 
  -1   6  23      158.60      230.01     79.79 o 
   0   6  23     1402.95     1481.56    144.67 o 
   1   6  23      581.83      665.93     49.95 o 
   2   6  23      189.95      191.22     38.02 o 
   3   6  23       38.94        8.82     37.80 o 
   4   6  23      463.31      432.04     43.57 o 
   5   6  23        7.79      -26.23     27.64 o 
   6   6  23      102.68       50.37     34.25 o 
  -7   7  23       82.20       69.76     31.26 o 
  -6   7  23        5.01      -12.84     22.31 o 
  -5   7  23        9.44       10.08     42.52 o 
  -4   7  23       14.87       20.35     12.79 o 
  -3   7  23       72.28       74.55     21.91 o 
  -2   7  23      228.47      279.41     77.79 o 
  -1   7  23      247.91      238.99     80.58 o 
   0   7  23       46.03       46.04     33.85 o 
   1   7  23       65.42       41.00     32.18 o 
   2   7  23       73.61      -11.33     49.40 o 
   3   7  23       15.29        5.64     37.21 o 
   4   7  23        9.38      -11.59     36.34 o 
  -3   8  23      224.86      -13.09    148.48 o 
  -2   8  23       24.34      199.88    148.00 o 
  -1   8  23      321.95      333.69     32.01 o 
   0   8  23        0.14       31.54     52.85 o 
 -13   0  24      586.81      627.36     84.88 o 
 -12   0  24       15.56       23.65     26.41 o 
 -11   0  24     2898.93     2372.57    136.50 o 
 -10   0  24     2370.34     2265.58    130.77 o 
  -9   0  24     5969.30     5355.32    253.67 o 
  -8   0  24      305.20      330.05     33.49 o 
  -7   0  24       66.85       90.81     51.62 o 
  -6   0  24     1794.25     1889.34     98.72 o 
  -5   0  24     3075.63     2795.26    110.34 o 
  -4   0  24     1327.38     1263.78     53.73 o 
  -3   0  24       20.00       26.34     12.77 o 
  -2   0  24     2537.53     2604.89     84.50 o 
  -1   0  24      415.97      536.90     38.22 o 
   0   0  24      111.51      134.71     14.23 o 
   1   0  24      168.24      131.83     15.25 o 
   2   0  24     2544.42     2229.74    109.63 o 
   3   0  24     1134.42      930.25     67.01 o 
   4   0  24      219.60      285.97     95.92 o 
   5   0  24        3.93       12.06     24.24 o 
   6   0  24     1395.39     1442.74     91.01 o 
   7   0  24      781.48      814.73     69.20 o 
   8   0  24      360.15      431.52     63.27 o 
   9   0  24       28.33       16.58     33.69 o 
 -13   1  24      114.38      158.20     30.26 o 
 -12   1  24      152.09      167.74     29.82 o 
 -11   1  24       53.48       15.82     22.12 o 
 -10   1  24      546.28      491.94     40.92 o 
  -9   1  24      313.81      360.74     32.38 o 
  -8   1  24     2347.26     2232.31    108.34 o 
  -7   1  24      160.27      178.81     40.71 o 
  -6   1  24       67.12       65.47     10.18 o 
  -5   1  24     2538.76     2406.52     70.63 o 
  -4   1  24     5477.61     5009.96    130.91 o 
  -3   1  24     2892.81     3032.81     74.79 o 
  -2   1  24     1621.97     1743.58     84.78 o 
  -1   1  24       47.89      181.57     18.56 o 
   0   1  24     6132.00     5376.50    130.25 o 
   1   1  24     5550.74     4743.70    121.16 o 
   2   1  24     5803.35     5438.19    150.31 o 
   3   1  24      524.66      475.01     29.52 o 
   4   1  24     1330.86     1334.87     58.17 o 
   5   1  24     1237.89     1327.92     59.12 o 
   6   1  24     2278.13     2123.52     85.15 o 
   7   1  24      144.18      139.96     23.67 o 
   8   1  24      105.20      107.23     23.17 o 
   9   1  24      241.76      296.82     31.89 o 
 -13   2  24      169.70      192.63     37.11 o 
 -12   2  24       36.05       86.85     26.82 o 
 -11   2  24       74.92      103.61     24.90 o 
 -10   2  24       63.12      131.34     37.60 o 
  -9   2  24      181.03      185.70     27.37 o 
  -8   2  24     1470.86     1383.08     52.19 o 
  -7   2  24       66.61       88.00     13.65 o 
  -6   2  24     4371.59     3856.00    132.49 o 
  -5   2  24     1634.68     1666.34     53.50 o 
  -4   2  24      126.94      191.80     25.44 o 
  -3   2  24     1008.69      976.07     38.60 o 
  -2   2  24     1763.62     1659.00     53.26 o 
  -1   2  24     2996.86     2988.97     80.44 o 
   0   2  24      925.01     1033.98     50.32 o 
   1   2  24      786.02      792.88     31.20 o 
   2   2  24      613.21      695.42     44.20 o 
   3   2  24      357.50      378.73     22.49 o 
   4   2  24      394.25      414.90     32.45 o 
   5   2  24       42.13       48.20     21.27 o 
   6   2  24        9.88      -11.14     28.28 o 
   7   2  24      174.68      188.74     41.52 o 
   8   2  24      281.21      352.54     49.07 o 
   9   2  24        3.26       66.01     42.33 o 
 -12   3  24      509.35      197.21     96.91 o 
 -11   3  24      669.88      676.76    173.24 o 
 -10   3  24        0.77       30.08     26.81 o 
  -9   3  24       28.00      202.39     38.91 o 
  -8   3  24       57.91      320.72     43.69 o 
  -7   3  24       93.55      123.50     33.66 o 
  -6   3  24     4101.68     3799.11    115.63 o 
  -5   3  24      425.10      410.35     21.91 o 
  -4   3  24      178.47      217.47     38.12 o 
  -3   3  24     1133.07     1190.59     57.15 o 
  -2   3  24     1181.04     1297.86     76.36 o 
  -1   3  24      139.62      124.20     15.98 o 
   0   3  24      117.90      297.10     39.92 o 
   1   3  24      582.32      482.02     31.87 o 
   2   3  24      365.68      402.47     26.75 o 
   3   3  24     1000.41     1001.47     54.60 o 
   4   3  24       73.72       69.83     18.68 o 
   5   3  24      261.59      289.33     42.51 o 
   6   3  24       73.50       44.85     31.45 o 
   7   3  24      178.73      167.13     40.44 o 
   8   3  24        2.36      -31.99     38.53 o 
   9   3  24      677.23      781.23    205.91 o 
 -11   4  24       51.77       58.13     18.38 o 
 -10   4  24      109.13      133.07     19.87 o 
  -9   4  24      107.86      147.61     24.58 o 
  -8   4  24      484.98      467.47     51.03 o 
  -7   4  24      253.65      243.47     20.33 o 
  -6   4  24      234.82      272.10     47.38 o 
  -5   4  24      221.95      277.68     24.51 o 
  -4   4  24       14.37       20.72     19.40 o 
  -3   4  24      251.96      322.52     24.46 o 
  -2   4  24        2.47      112.22     40.28 o 
  -1   4  24      607.44      525.37     33.77 o 
   0   4  24        0.16       37.95     20.90 o 
   1   4  24      138.80      134.26     21.77 o 
   2   4  24       91.42      128.89     24.34 o 
   3   4  24        9.43       42.58     30.57 o 
   4   4  24        2.08       78.70     24.17 o 
   5   4  24        1.93      -22.40     20.76 o 
   6   4  24       27.72       30.30     25.98 o 
   7   4  24        4.05       15.82     81.03 o 
   8   4  24       10.82        9.50     41.33 o 
 -10   5  24        6.00       -4.26     31.25 o 
  -9   5  24       22.59       43.12     43.31 o 
  -8   5  24      112.70      139.21     55.91 o 
  -7   5  24     1076.09     1080.54     75.02 o 
  -6   5  24      232.33      242.73     16.38 o 
  -5   5  24     1007.18     1103.03     50.72 o 
  -4   5  24       90.96      101.35     17.16 o 
  -3   5  24       37.37      152.18     52.98 o 
  -2   5  24       10.49       19.87     24.73 o 
  -1   5  24      153.40      160.42     16.01 o 
   0   5  24      415.00      409.24     23.59 o 
   1   5  24       51.64      119.04     57.02 o 
   2   5  24      344.28      344.73     22.68 o 
   3   5  24      403.98      390.99     38.41 o 
   4   5  24      908.79      833.22     60.40 o 
   5   5  24       67.27      109.49     45.30 o 
   6   5  24      389.06      480.26     48.43 o 
   7   5  24      260.20      324.99     45.12 o 
  -9   6  24       39.81        3.72     13.12 o 
  -8   6  24      160.74      192.41     28.62 o 
  -7   6  24     1081.95     1021.63     65.14 o 
  -6   6  24     1893.21     1910.67     79.74 o 
  -5   6  24     1282.59     1395.86     86.68 o 
  -4   6  24        8.70       -0.91     33.35 o 
  -3   6  24      767.24      735.40     36.77 o 
  -2   6  24     1489.34     1489.93     68.49 o 
  -1   6  24     2605.45     2503.43    107.82 o 
   0   6  24      210.35      221.37     31.81 o 
   1   6  24        1.60       29.99     38.69 o 
   2   6  24      260.25      249.50     33.36 o 
   3   6  24      495.56      425.86     43.17 o 
   4   6  24      843.54      826.68     60.98 o 
   5   6  24        3.74       15.99     30.02 o 
  -7   7  24       39.91       47.23     27.44 o 
  -6   7  24       44.81       29.60     24.19 o 
  -5   7  24      184.26      214.43     27.91 o 
  -4   7  24     1429.83     1437.13     75.52 o 
  -3   7  24      358.10      378.82     23.35 o 
  -2   7  24      336.37      266.45     40.91 o 
  -1   7  24       78.25       89.24     39.33 o 
   0   7  24      486.47      476.17     44.38 o 
   1   7  24     1315.52     1249.83     86.16 o 
   2   7  24      223.63      248.78     35.28 o 
   3   7  24      169.40      182.39     34.26 o 
  -2   8  24      308.53      300.87     26.97 o 
 -13   1  25      283.03      349.54     40.59 o 
 -12   1  25       60.14       77.78     30.66 o 
 -11   1  25        1.01      -14.76     20.56 o 
 -10   1  25      972.36      915.94     58.11 o 
  -9   1  25      184.87      243.21     40.73 o 
  -8   1  25     1290.79     1243.70     77.55 o 
  -7   1  25     1049.11     1028.57     37.04 o 
  -6   1  25      138.92      170.56     25.18 o 
  -5   1  25      487.58      456.20     22.35 o 
  -4   1  25     3947.17     3881.01    109.26 o 
  -3   1  25     4857.35     5245.49    125.40 o 
  -2   1  25      524.03      693.15     49.93 o 
  -1   1  25        8.62       53.93     18.75 o 
   0   1  25      905.64      967.88     31.02 o 
   1   1  25     1653.91     1517.92     44.79 o 
   2   1  25     3981.41     3562.91    101.68 o 
   3   1  25       56.44       24.02     15.17 o 
   4   1  25       71.29       71.89     17.61 o 
   5   1  25      412.79      439.12     30.61 o 
   6   1  25       58.91      113.49     20.41 o 
   7   1  25     1058.34     1017.28     55.68 o 
   8   1  25       11.61        3.55     21.53 o 
   9   1  25        1.11      -10.56     21.86 o 
 -12   2  25        0.41       22.03     24.51 o 
 -11   2  25      162.95      184.94     43.53 o 
 -10   2  25      681.92      643.10     81.88 o 
  -9   2  25      315.16      291.10     22.41 o 
  -8   2  25       90.72      130.07     33.87 o 
  -7   2  25       19.54       20.34     16.71 o 
  -6   2  25      159.57      209.85     32.46 o 
  -5   2  25     1895.86     1889.65     67.69 o 
  -4   2  25       15.79      131.19     37.09 o 
  -3   2  25      334.70      359.73     27.23 o 
  -2   2  25     1015.06     1125.66     60.82 o 
  -1   2  25     1342.62     1227.11     40.61 o 
   0   2  25       94.38      169.35     18.17 o 
   1   2  25       96.94      121.57     17.07 o 
   2   2  25     2322.24     2068.25     73.99 o 
   3   2  25      274.69      259.65     18.20 o 
   4   2  25       87.84       60.66     27.08 o 
   5   2  25      137.07      132.10     17.14 o 
   6   2  25       88.43       83.11     32.62 o 
   7   2  25     1512.17     1627.67    145.42 o 
   8   2  25       93.53      129.66     40.22 o 
   9   2  25      172.45      192.54     49.57 o 
 -12   3  25      410.53      424.56     60.97 o 
 -11   3  25      127.49      136.67     30.73 o 
 -10   3  25        9.98       18.39     32.30 o 
  -9   3  25      138.26      180.86     34.15 o 
  -8   3  25     1255.01     1205.54     47.10 o 
  -7   3  25      386.08      451.11     35.19 o 
  -6   3  25       12.88      166.08     32.08 o 
  -5   3  25      103.15      126.27     22.81 o 
  -4   3  25     4622.92     4318.28    131.93 o 
  -3   3  25     1049.15     1025.96     97.77 o 
  -2   3  25     1497.30     1301.67     53.72 o 
  -1   3  25       32.44       78.71     12.52 o 
   0   3  25     5669.67     5058.54    177.40 o 
   1   3  25      591.34      627.88     37.31 o 
   2   3  25     3408.79     2992.81    125.18 o 
   3   3  25      188.53      197.58     25.84 o 
   4   3  25      603.35      711.51     39.13 o 
   5   3  25      408.94      416.71     34.25 o 
   6   3  25     1434.79     1362.89     90.41 o 
   7   3  25       43.86       -1.75     34.44 o 
   8   3  25       41.76       65.54     42.68 o 
 -11   4  25      869.58      794.95     54.23 o 
 -10   4  25     1001.64      906.47     49.60 o 
  -9   4  25      980.82      980.38     54.40 o 
  -8   4  25       64.55       60.45     28.62 o 
  -7   4  25     1598.28     1504.80     64.96 o 
  -6   4  25     3594.83     3408.05    113.97 o 
  -5   4  25     2129.80     2033.59     69.20 o 
  -4   4  25      222.28      250.17     16.31 o 
  -3   4  25       15.87      161.12     45.18 o 
  -2   4  25     2153.60     1910.81     69.88 o 
  -1   4  25      789.56      939.23     48.80 o 
   0   4  25     1523.56     1501.10     64.95 o 
   1   4  25       52.65       43.02     22.69 o 
   2   4  25       11.62       14.79     18.64 o 
   3   4  25     1063.55     1116.61     60.45 o 
   4   4  25     2230.13     2087.79     95.74 o 
   5   4  25      106.20      127.04     59.67 o 
   6   4  25      104.34      100.61     28.68 o 
   7   4  25      148.61      104.85     84.61 o 
   8   4  25       27.69       56.58     45.00 o 
 -10   5  25       49.47       46.50     21.27 o 
  -9   5  25      175.33      190.18     24.92 o 
  -8   5  25     1048.72     1053.37     51.13 o 
  -7   5  25     1242.53     1261.48     51.23 o 
  -6   5  25       50.88       86.82     25.88 o 
  -5   5  25        2.62        7.27     21.86 o 
  -4   5  25     1697.21     1628.45     68.57 o 
  -3   5  25      532.68      563.51     35.40 o 
  -2   5  25     1182.20     1119.56     49.18 o 
  -1   5  25        1.61      -11.68     20.68 o 
   0   5  25      806.78      862.38     38.77 o 
   1   5  25     1318.41     1305.82     58.05 o 
   2   5  25      814.28      829.79     64.35 o 
   3   5  25       24.14       47.11     24.31 o 
   4   5  25       83.91      139.56     30.90 o 
   5   5  25     1701.85     1715.60     99.25 o 
   6   5  25      366.92      310.86     66.32 o 
   7   5  25       99.31      106.46     67.42 o 
  -9   6  25       14.42       15.28     39.72 o 
  -8   6  25       30.21       65.34     16.19 o 
  -7   6  25       13.48        6.59     30.85 o 
  -6   6  25       35.18       65.75     21.13 o 
  -5   6  25        8.04      201.67     71.99 o 
  -4   6  25      158.02      192.41     67.27 o 
  -3   6  25       14.87       39.84     13.91 o 
  -2   6  25       85.38      106.12     15.36 o 
  -1   6  25      489.39      454.15     26.98 o 
   0   6  25       39.32       63.07     23.96 o 
   1   6  25      302.52      283.17     74.67 o 
   2   6  25      200.77      206.97     34.33 o 
   3   6  25        4.16       -0.27     25.29 o 
   4   6  25       54.32       73.06     30.34 o 
   5   6  25       10.39      -13.47     30.33 o 
  -7   7  25        4.79      -35.22     24.93 o 
  -6   7  25       11.47      -29.40     67.27 o 
  -5   7  25       16.45       21.05     15.51 o 
  -4   7  25      241.04      284.69     20.96 o 
  -3   7  25      474.21      584.03     31.88 o 
  -2   7  25       86.03       80.60     41.09 o 
  -1   7  25       33.33       19.34     24.08 o 
   0   7  25        1.25       -3.66     47.45 o 
   1   7  25       88.62       96.06     64.51 o 
   2   7  25      357.93      420.67     68.81 o 
   3   7  25      224.67      252.42     59.20 o 
 -13   0  26      524.77      469.01    115.67 o 
 -12   0  26      169.83      152.44     88.06 o 
 -11   0  26       39.35       63.95     68.91 o 
 -10   0  26      264.83      293.37     48.33 o 
  -9   0  26      672.39      621.62     50.93 o 
  -8   0  26      161.91      173.22     34.07 o 
  -7   0  26     1369.67     1381.63     79.19 o 
  -6   0  26     4347.95     3926.03    234.60 o 
  -5   0  26      964.92     1008.60     49.26 o 
  -4   0  26      153.19      177.57     20.73 o 
  -3   0  26     2778.69     2657.98    122.36 o 
  -2   0  26     4513.67     4215.60    137.47 o 
  -1   0  26     4062.98     3435.60    107.10 o 
   0   0  26     2163.04     2311.11    146.05 o 
   1   0  26     1205.80     1251.27     65.22 o 
   2   0  26     2075.85     1839.48    117.32 o 
   3   0  26     7696.11     7107.89    371.91 o 
   4   0  26     2404.04     2194.94    130.44 o 
   5   0  26       15.49      -17.29     41.34 o 
   6   0  26      797.65      792.96     67.22 o 
   7   0  26      620.98      643.18     64.93 o 
   8   0  26      838.15      989.49     86.98 o 
   9   0  26      717.58      792.68     68.44 o 
 -13   1  26      718.96      712.97     82.15 o 
 -12   1  26      701.95      640.97     72.37 o 
 -11   1  26      196.23      157.22     29.15 o 
 -10   1  26      108.12      126.88     31.09 o 
  -9   1  26      537.34      521.53     40.50 o 
  -8   1  26     3637.94     3501.50    144.64 o 
  -7   1  26     2451.61     2298.99    103.79 o 
  -6   1  26      821.11      868.40     41.02 o 
  -5   1  26      125.73      144.88     17.66 o 
  -4   1  26     3654.74     3549.15    112.96 o 
  -3   1  26     4374.08     4404.15    114.56 o 
  -2   1  26     3829.79     3706.97    100.72 o 
  -1   1  26      805.27      825.09     28.10 o 
   0   1  26      320.32      387.99     22.94 o 
   1   1  26      595.62      552.37     23.21 o 
   2   1  26     4868.72     4573.57    140.72 o 
   3   1  26      770.90      703.91     37.22 o 
   4   1  26       27.74       45.43     18.78 o 
   5   1  26       58.24       75.15     21.29 o 
   6   1  26     1012.17      954.76     50.05 o 
   7   1  26      182.55      202.84     26.19 o 
   8   1  26       10.94        1.56     23.93 o 
   9   1  26      198.53      248.22     29.99 o 
 -12   2  26       58.63       18.59     24.96 o 
 -11   2  26      556.12      527.31     42.81 o 
 -10   2  26      726.86      698.87     67.21 o 
  -9   2  26      541.16      461.01     27.70 o 
  -8   2  26        2.55      -17.39     19.84 o 
  -7   2  26      424.98      428.77     23.29 o 
  -6   2  26     2541.19     2407.25     74.32 o 
  -5   2  26      917.16     1141.37     75.67 o 
  -4   2  26      923.40      938.19     40.25 o 
  -3   2  26       22.83       44.45     12.32 o 
  -2   2  26     1196.10     1341.12     48.50 o 
  -1   2  26      277.24      889.41     72.61 o 
   0   2  26     1559.49     1678.44     55.04 o 
   1   2  26      106.62       82.81     16.29 o 
   2   2  26      780.22      783.37     33.24 o 
   3   2  26      217.76      229.56     21.40 o 
   4   2  26      128.75      111.98     17.49 o 
   5   2  26       66.78       99.90     16.22 o 
   6   2  26      145.57      118.17     35.80 o 
   7   2  26      946.54      936.20     74.12 o 
   8   2  26        6.29       -1.89     37.92 o 
   9   2  26       11.68       16.59     41.99 o 
 -12   3  26       29.13        4.40     26.21 o 
 -11   3  26      483.26      437.27     45.64 o 
 -10   3  26      312.40      348.59     28.52 o 
  -9   3  26      392.33      403.41     29.83 o 
  -8   3  26        1.58       28.34     26.32 o 
  -7   3  26      103.44       81.87     17.71 o 
  -6   3  26      234.71      244.44     18.23 o 
  -5   3  26      375.74      376.19     19.72 o 
  -4   3  26        2.91      392.39     77.02 o 
  -3   3  26       10.84       27.15     15.59 o 
  -2   3  26      299.16      366.85     57.46 o 
  -1   3  26     1376.77     1543.48     69.85 o 
   0   3  26      697.78      793.38     42.16 o 
   1   3  26     1937.37     1769.81     72.52 o 
   2   3  26       10.97       20.14     26.69 o 
   3   3  26        7.26       23.35     20.29 o 
   4   3  26      178.34      225.95     23.92 o 
   5   3  26        1.06       51.90     31.93 o 
   6   3  26      787.61      782.24     65.85 o 
   7   3  26      160.73      140.31     38.07 o 
   8   3  26      248.22      216.43     68.06 o 
 -11   4  26       32.18       19.08     37.14 o 
 -10   4  26      124.50      136.55     21.04 o 
  -9   4  26       46.99       21.09     26.61 o 
  -8   4  26      116.34      158.74     25.77 o 
  -7   4  26       81.24       89.30     23.29 o 
  -6   4  26       32.39      355.64     67.70 o 
  -5   4  26       74.23      422.72     55.56 o 
  -4   4  26      417.92      394.95     20.76 o 
  -3   4  26       68.38       25.37     14.10 o 
  -2   4  26     1319.87     1293.73     51.92 o 
  -1   4  26       40.31       11.41     17.27 o 
   0   4  26       24.79       63.23     17.91 o 
   1   4  26      153.10      122.54     27.08 o 
   2   4  26       69.04       91.54     23.57 o 
   3   4  26       92.57      134.76     24.90 o 
   4   4  26       32.97       43.03     23.07 o 
   5   4  26        6.73      -24.06     36.74 o 
   6   4  26       47.44       45.20     28.02 o 
   7   4  26        6.73       31.29     80.12 o 
 -10   5  26        1.49      -41.29     29.08 o 
  -9   5  26        5.21       14.08     16.43 o 
  -8   5  26      221.06      230.91     18.90 o 
  -7   5  26      340.05      368.20     22.38 o 
  -6   5  26       48.37       30.54     34.68 o 
  -5   5  26      290.55      316.16     23.30 o 
  -4   5  26      465.14      439.05     35.83 o 
  -3   5  26        9.46       23.94     42.73 o 
  -2   5  26        1.49       29.23     31.54 o 
  -1   5  26      282.24      265.87     42.15 o 
   0   5  26     1598.00     1561.57     61.29 o 
   1   5  26      928.85      922.45     44.98 o 
   2   5  26      536.77      558.12     31.89 o 
   3   5  26      705.57      662.79     60.64 o 
   4   5  26      269.58      301.75     41.47 o 
   5   5  26     1771.91     1897.10    166.59 o 
   6   5  26      205.06      246.77     39.28 o 
  -9   6  26      706.61      733.51     40.66 o 
  -8   6  26       24.68       29.15     14.44 o 
  -7   6  26      190.86      188.86     20.37 o 
  -6   6  26      628.28      599.21     34.41 o 
  -5   6  26     1796.01     1804.05     75.81 o 
  -4   6  26      777.78      829.87     80.79 o 
  -3   6  26       15.56       25.92     14.25 o 
  -2   6  26      342.86      384.60     24.87 o 
  -1   6  26     1001.70      969.43     48.37 o 
   0   6  26      165.19      168.83     30.94 o 
   1   6  26       90.06       77.32     34.63 o 
   2   6  26      441.73      447.53     73.25 o 
   3   6  26      110.39      109.93     29.38 o 
   4   6  26        8.50       -5.06     57.89 o 
   5   6  26       19.66       27.09     32.09 o 
  -6   7  26      106.71      117.84     33.49 o 
  -5   7  26        7.89      -10.86     27.36 o 
  -4   7  26      723.41      687.83     83.88 o 
  -3   7  26      547.76      577.14     39.10 o 
  -2   7  26      820.51      796.47     60.10 o 
  -1   7  26        9.18      -11.17     54.58 o 
   0   7  26      447.13      424.57     90.18 o 
   1   7  26      214.00      259.68     65.21 o 
   2   7  26      621.42      592.50     50.70 o 
   3   7  26       81.68       54.39     32.22 o 
 -13   1  27      267.29      312.57     39.34 o 
 -12   1  27      453.99      471.98     44.44 o 
 -11   1  27      546.58      523.33     70.92 o 
 -10   1  27        0.15      -45.15     28.97 o 
  -9   1  27      231.35      225.42     67.18 o 
  -8   1  27     1009.86     1241.78     84.18 o 
  -7   1  27      644.11      653.21     37.09 o 
  -6   1  27      891.04     1001.30     47.49 o 
  -5   1  27       17.19       19.09     14.00 o 
  -4   1  27       68.29       96.45     16.15 o 
  -3   1  27     1032.25     1122.79     37.48 o 
  -2   1  27     2790.41     2717.28     73.18 o 
  -1   1  27     2929.50     2565.55     66.56 o 
   0   1  27        3.48       12.38     10.09 o 
   1   1  27      478.23      582.18     39.45 o 
   2   1  27        6.80       46.96     15.73 o 
   3   1  27      136.34      113.29     23.21 o 
   4   1  27       31.13       -3.36     26.20 o 
   5   1  27      205.81      237.50     33.73 o 
   6   1  27       32.00       51.74     19.90 o 
   7   1  27      129.86      149.63     25.07 o 
   8   1  27      127.58      153.25     25.57 o 
   9   1  27       54.11      104.96     24.93 o 
 -12   2  27       54.25       37.64     32.21 o 
 -11   2  27      341.78      364.75     36.74 o 
 -10   2  27      301.36      306.98     33.29 o 
  -9   2  27      164.57      114.86     18.33 o 
  -8   2  27      367.50      370.24     24.56 o 
  -7   2  27        6.38       48.25     20.02 o 
  -6   2  27     8045.57     7690.02    213.89 o 
  -5   2  27       26.14       24.17     16.25 o 
  -4   2  27      170.97      180.59     18.13 o 
  -3   2  27     1127.65     1032.17     41.82 o 
  -2   2  27     1660.42     1483.40     56.31 o 
  -1   2  27     5431.09     4648.06    129.11 o 
   0   2  27      622.24      606.01     49.82 o 
   1   2  27        1.94       31.02     24.83 o 
   2   2  27     1541.28     1388.27     52.27 o 
   3   2  27     2046.30     1874.34     88.63 o 
   4   2  27     1569.26     1518.86     72.88 o 
   5   2  27      618.17      600.92     40.93 o 
   6   2  27      506.01      537.92     54.58 o 
   7   2  27        9.86       19.46     44.21 o 
   8   2  27      520.55      537.56     60.53 o 
 -12   3  27      166.75      165.83     52.33 o 
 -11   3  27      202.39      235.15     34.36 o 
 -10   3  27        6.65       25.21     15.32 o 
  -9   3  27       58.81       52.78     15.69 o 
  -8   3  27     1403.83     1268.55     51.12 o 
  -7   3  27      741.06      671.79     32.82 o 
  -6   3  27      724.71      678.43     31.50 o 
  -5   3  27       69.87      121.46     29.44 o 
  -4   3  27     2802.48     2621.64     89.07 o 
  -3   3  27      289.56      327.23     23.43 o 
  -2   3  27     4330.00     4229.39    150.34 o 
  -1   3  27     2372.49     2526.41     87.20 o 
   0   3  27       35.66       41.24     23.82 o 
   1   3  27     4370.54     3963.95    145.43 o 
   2   3  27      748.19      812.83     41.42 o 
   3   3  27       82.24      109.34     19.30 o 
   4   3  27      456.23      502.01     34.83 o 
   5   3  27     1140.07     1247.92     84.53 o 
   6   3  27     1469.66     1487.61     97.33 o 
   7   3  27       25.19      -23.73     32.88 o 
   8   3  27       44.19       75.57    106.18 o 
 -11   4  27       39.45       11.99     19.15 o 
 -10   4  27     1320.38     1408.65     69.59 o 
  -9   4  27     1630.29     1511.76     72.14 o 
  -8   4  27        5.69       37.56     15.77 o 
  -7   4  27       45.86       43.23     33.81 o 
  -6   4  27     1054.66     1007.21     47.88 o 
  -5   4  27     1188.23     1196.19     46.77 o 
  -4   4  27     2290.14     2022.70     71.36 o 
  -3   4  27       97.01       94.24     14.90 o 
  -2   4  27     1264.71     1247.55     51.08 o 
  -1   4  27      731.08      770.12     43.14 o 
   0   4  27     1019.67     1046.91     52.64 o 
   1   4  27       54.77        0.23     19.42 o 
   2   4  27      262.67      236.94     36.57 o 
   3   4  27      208.93      193.83     29.22 o 
   4   4  27      214.89      190.51     31.25 o 
   5   4  27        5.74      -11.92     24.72 o 
   6   4  27        0.90      -31.82     57.70 o 
   7   4  27      144.12      178.52     72.79 o 
 -10   5  27      269.20      264.85     25.60 o 
  -9   5  27      163.53      167.74     20.66 o 
  -8   5  27      250.30      268.81     44.34 o 
  -7   5  27     1475.21     1487.77     57.94 o 
  -6   5  27      286.82      370.36     30.35 o 
  -5   5  27       45.01       53.95     22.37 o 
  -4   5  27      903.37      923.87     95.59 o 
  -3   5  27     2095.95     2052.91     83.67 o 
  -2   5  27      846.16      840.06     41.45 o 
  -1   5  27       71.01       47.51     15.85 o 
   0   5  27      175.82      176.22     22.00 o 
   1   5  27      643.00      658.16     36.07 o 
   2   5  27     1485.82     1296.21     91.36 o 
   3   5  27      471.25      422.71     41.54 o 
   4   5  27        1.06      -35.63     26.54 o 
   5   5  27      235.89      264.66     47.85 o 
   6   5  27      248.21      221.97    102.02 o 
  -8   6  27        9.61       15.80     27.58 o 
  -7   6  27        7.70       51.24     45.16 o 
  -6   6  27      478.38      485.32     43.02 o 
  -5   6  27        6.30       -8.39     31.56 o 
  -4   6  27        5.45       18.28     24.09 o 
  -3   6  27      148.93      198.40     19.19 o 
  -2   6  27      149.20      200.34     25.31 o 
  -1   6  27       73.67       88.94     37.38 o 
   0   6  27      286.46      312.32     68.97 o 
   1   6  27      114.77      112.39     28.77 o 
   2   6  27      284.45      321.22     37.91 o 
   3   6  27      191.04      267.67     40.85 o 
   4   6  27     1065.53     1053.95     72.39 o 
  -6   7  27      136.81       56.43     86.15 o 
  -5   7  27      221.68      243.35     29.17 o 
  -4   7  27        1.04       -4.19     21.74 o 
  -3   7  27       21.08       17.39     14.53 o 
  -2   7  27      256.49      331.02     36.31 o 
  -1   7  27      665.23      731.68     60.12 o 
   0   7  27       62.49       67.87     26.67 o 
   1   7  27       34.13      115.49    100.70 o 
   2   7  27       13.82       17.78     34.24 o 
 -12   0  28      378.45      368.89     44.08 o 
 -11   0  28      533.31      734.64    157.57 o 
 -10   0  28      830.23      773.03     66.39 o 
  -9   0  28      430.75      363.79    110.42 o 
  -8   0  28      113.24      147.93     26.24 o 
  -7   0  28     1707.87     1601.21     89.73 o 
  -6   0  28     6670.00     6223.32    258.09 o 
  -5   0  28    14931.30    12609.80    557.14 o 
  -4   0  28     2694.84     2609.89    104.58 o 
  -3   0  28       66.01      342.43     38.60 o 
  -2   0  28    13625.31    12100.56    469.37 o 
  -1   0  28    14475.07    12154.57    437.57 o 
   0   0  28    10905.20    10406.72    379.74 o 
   1   0  28     1471.71     1389.22     64.72 o 
   2   0  28       20.80       20.50     36.12 o 
   3   0  28     1070.76     1099.96     78.00 o 
   4   0  28     2473.59     2145.11    129.83 o 
   5   0  28     2639.79     2501.10    165.54 o 
   6   0  28      327.08      310.68     90.67 o 
   7   0  28       26.58        0.61     30.11 o 
   8   0  28       99.15       72.70     40.81 o 
 -12   1  28     1114.90     1127.64     70.60 o 
 -11   1  28      485.82      507.65     52.76 o 
 -10   1  28      354.98      367.49     36.41 o 
  -9   1  28       62.28       28.47     22.52 o 
  -8   1  28      926.16     1046.03    104.29 o 
  -7   1  28      949.67      899.65     42.47 o 
  -6   1  28     2023.41     1974.38     74.34 o 
  -5   1  28       12.19       13.20     15.06 o 
  -4   1  28      131.52      147.73     22.23 o 
  -3   1  28      200.82      211.17     17.65 o 
  -2   1  28     1066.69     1114.20     36.41 o 
  -1   1  28       11.69       48.71     15.16 o 
   0   1  28       28.69       62.63     13.64 o 
   1   1  28     1066.78     1201.77     38.91 o 
   2   1  28       80.97      111.70     18.35 o 
   3   1  28       14.45      -12.26     16.19 o 
   4   1  28        5.33        4.55     16.69 o 
   5   1  28      312.74      333.06     28.98 o 
   6   1  28     1539.72     1528.35     75.20 o 
   7   1  28       17.78       31.80     21.17 o 
   8   1  28      115.84      122.70     27.40 o 
 -12   2  28       80.19       55.91     26.58 o 
 -11   2  28       23.15       -1.71     46.51 o 
 -10   2  28      610.90      648.82    107.43 o 
  -9   2  28      786.03      842.85     50.81 o 
  -8   2  28     1371.55     1339.15     54.35 o 
  -7   2  28       35.27      174.96     34.40 o 
  -6   2  28     1068.67     1150.70     47.18 o 
  -5   2  28       96.86      464.00     54.53 o 
  -4   2  28      344.68      398.27     41.41 o 
  -3   2  28       29.12       13.11     11.32 o 
  -2   2  28       23.06       32.18     10.82 o 
  -1   2  28      533.48      695.14     51.41 o 
   0   2  28      865.25      887.51     36.61 o 
   1   2  28      142.79      153.60     15.02 o 
   2   2  28     1453.94     1363.50     52.24 o 
   3   2  28     1260.45     1277.47     62.71 o 
   4   2  28      481.99      491.75     33.42 o 
   5   2  28       11.73       19.94     14.05 o 
   6   2  28      556.50      602.68     58.14 o 
   7   2  28      580.10      618.81     62.09 o 
   8   2  28      538.03      621.76     76.54 o 
 -12   3  28       18.03       16.41     27.87 o 
 -11   3  28      152.87      159.15     31.03 o 
 -10   3  28       71.13       44.17     16.43 o 
  -9   3  28       74.29       54.26     15.96 o 
  -8   3  28      759.87      789.57     50.29 o 
  -7   3  28       43.90       61.00     18.16 o 
  -6   3  28      130.73      171.35     16.71 o 
  -5   3  28      174.46      176.15     15.26 o 
  -4   3  28      599.41      593.62     42.31 o 
  -3   3  28       97.47      148.58     29.82 o 
  -2   3  28     2654.87     2583.61     95.57 o 
  -1   3  28       21.78       20.70     18.31 o 
   0   3  28        5.14        7.31     22.58 o 
   1   3  28       87.89      112.45     22.25 o 
   2   3  28     1028.07     1038.73     48.97 o 
   3   3  28     1163.55     1156.54     55.39 o 
   4   3  28      243.73      253.79     28.95 o 
   5   3  28      306.92      320.11     43.53 o 
   6   3  28       43.00       28.68     34.64 o 
   7   3  28      114.65      116.11     41.57 o 
   8   3  28       94.35       77.18     48.40 o 
 -11   4  28      108.30      116.32     24.78 o 
 -10   4  28      899.09      933.79     51.27 o 
  -9   4  28      293.29      305.37     46.48 o 
  -8   4  28      140.77      195.78     29.41 o 
  -7   4  28      110.35       88.58     16.62 o 
  -6   4  28       46.08       66.47     22.50 o 
  -5   4  28        1.13       -8.61     10.57 o 
  -4   4  28       81.00      106.94     26.61 o 
  -3   4  28      256.02      236.71     36.02 o 
  -2   4  28       56.01       49.08     28.26 o 
  -1   4  28       17.06       82.75     24.76 o 
   0   4  28      186.38      309.09     41.39 o 
   1   4  28        9.89       29.27     19.45 o 
   2   4  28      491.57      520.52     40.72 o 
   3   4  28       58.47       58.73     32.96 o 
   4   4  28        7.28       62.43     29.80 o 
   5   4  28      444.61      495.04     43.49 o 
   6   4  28      100.84       46.27     67.45 o 
   7   4  28       44.80       31.45     69.57 o 
 -10   5  28      228.02      232.25     24.94 o 
  -9   5  28      485.64      524.72     43.06 o 
  -8   5  28      470.98      466.63     26.91 o 
  -7   5  28       17.06       12.09     12.17 o 
  -6   5  28        1.10        3.04     14.63 o 
  -5   5  28     1388.11     1394.18     62.12 o 
  -4   5  28     1261.14     1239.12     80.78 o 
  -3   5  28     2558.09     2506.87     99.65 o 
  -2   5  28      291.33      316.65     32.63 o 
  -1   5  28        2.95        5.06     23.73 o 
   0   5  28      711.58      732.41     49.41 o 
   1   5  28      432.56      454.93     27.94 o 
   2   5  28     2142.88     2029.95    108.73 o 
   3   5  28      379.83      351.87     73.84 o 
   4   5  28      103.05       74.01     48.01 o 
   5   5  28      196.54      194.78     39.33 o 
   6   5  28       25.64       50.40     34.68 o 
  -8   6  28      197.65      226.85     22.44 o 
  -7   6  28       74.41       70.79     32.85 o 
  -6   6  28      356.73      374.05     27.04 o 
  -5   6  28      130.62      149.57     26.30 o 
  -4   6  28      179.36      196.61     31.40 o 
  -3   6  28       17.69        7.71     14.71 o 
  -2   6  28      359.79      369.72     47.67 o 
  -1   6  28      257.83      263.49     26.51 o 
   0   6  28      101.69       56.90     26.60 o 
   1   6  28        4.17      -12.13     24.41 o 
   2   6  28      872.54      833.94     61.36 o 
   3   6  28      687.00      699.15     60.68 o 
   4   6  28      611.38      615.03     54.81 o 
  -6   7  28       44.38       57.45     33.34 o 
  -5   7  28       47.12       49.54     20.72 o 
  -4   7  28       15.53       11.56     31.12 o 
  -3   7  28      312.94      325.76     25.36 o 
  -2   7  28      109.40       25.34     71.85 o 
  -1   7  28       19.09       10.36     44.48 o 
   0   7  28        5.69      -13.18     24.88 o 
   1   7  28      218.17      180.46     91.42 o 
   2   7  28      218.08      242.24     37.55 o 
 -12   1  29       55.71       76.78     27.26 o 
 -11   1  29      215.23      252.39     40.55 o 
 -10   1  29      234.73      280.41     33.40 o 
  -9   1  29      209.09      208.20     40.09 o 
  -8   1  29       11.71       56.34     35.52 o 
  -7   1  29       54.45       66.27     30.12 o 
  -6   1  29      120.65      166.01     31.09 o 
  -5   1  29      403.67      424.24     27.23 o 
  -4   1  29      182.27      201.47     18.07 o 
  -3   1  29        9.06       40.32     14.23 o 
  -2   1  29      432.19      510.82     25.64 o 
  -1   1  29       14.30       16.05     11.42 o 
   0   1  29      339.80      387.86     23.74 o 
   1   1  29      207.69      279.45     21.79 o 
   2   1  29      619.37      603.76     35.65 o 
   3   1  29       21.04       31.04     16.59 o 
   4   1  29      262.73      297.95     42.36 o 
   5   1  29      565.65      628.44     40.05 o 
   6   1  29      931.09      965.38     54.93 o 
   7   1  29       61.62       85.30     27.46 o 
   8   1  29      100.14      140.24     30.73 o 
 -12   2  29       17.46       19.60     54.03 o 
 -11   2  29      435.93      394.97     65.87 o 
 -10   2  29     2238.93     2195.09    156.50 o 
  -9   2  29     1453.22     1321.79     91.23 o 
  -8   2  29      541.92      591.36     53.54 o 
  -7   2  29     1068.10     1202.40     45.92 o 
  -6   2  29     2057.35     2056.15    109.45 o 
  -5   2  29     3613.26     3272.96    121.31 o 
  -4   2  29     3779.38     3597.95    121.69 o 
  -3   2  29      112.70      295.29     37.09 o 
  -2   2  29      709.39      832.34     40.61 o 
  -1   2  29      482.97      532.26     34.96 o 
   0   2  29     3383.04     3043.62     93.08 o 
   1   2  29     1015.71      913.19     37.86 o 
   2   2  29      172.80      226.48     17.89 o 
   3   2  29       31.00       29.99     16.16 o 
   4   2  29      351.55      338.37     28.06 o 
   5   2  29       16.97       50.40     54.10 o 
   6   2  29       78.72       79.83     35.58 o 
   7   2  29      183.31      131.71     41.80 o 
   8   2  29      184.52      224.45     56.60 o 
 -11   3  29       33.62       46.67     25.58 o 
 -10   3  29      101.85      112.07     19.17 o 
  -9   3  29      990.13      927.49     45.72 o 
  -8   3  29      757.29      771.25     65.58 o 
  -7   3  29     1607.17     1500.55     55.63 o 
  -6   3  29      165.88      210.08     18.17 o 
  -5   3  29        7.76       13.05     10.68 o 
  -4   3  29      829.44      829.77     42.14 o 
  -3   3  29     3134.05     3007.42    116.28 o 
  -2   3  29     1149.74     1229.79     62.08 o 
  -1   3  29      255.30      283.68     24.32 o 
   0   3  29      924.03      896.77     39.53 o 
   1   3  29     1215.65     1150.93     56.33 o 
   2   3  29     1864.76     1813.80     73.29 o 
   3   3  29        5.72       -1.24     17.37 o 
   4   3  29       15.12       18.46     27.93 o 
   5   3  29      652.40      718.26     63.09 o 
   6   3  29      304.10      335.12     48.69 o 
   7   3  29       57.11       67.13     40.87 o 
 -11   4  29       71.67       39.61     35.09 o 
 -10   4  29      787.36      688.45     53.59 o 
  -9   4  29       17.20       21.55     17.63 o 
  -8   4  29      648.47      606.63     35.64 o 
  -7   4  29       25.95       21.73     19.23 o 
  -6   4  29      676.72      572.22     28.96 o 
  -5   4  29      727.39      701.92     32.81 o 
  -4   4  29      210.49      232.46     39.53 o 
  -3   4  29      165.91      141.49     24.69 o 
  -2   4  29      925.81      882.99     51.28 o 
  -1   4  29     3104.17     2855.21    120.53 o 
   0   4  29      584.23      529.84     40.18 o 
   1   4  29        8.68       44.25     21.63 o 
   2   4  29      248.73      232.00     30.77 o 
   3   4  29     1548.40     1456.87     75.96 o 
   4   4  29     2348.59     2142.18    101.50 o 
   5   4  29       70.88       39.84     28.77 o 
   6   4  29        9.02       84.04     69.06 o 
 -10   5  29       56.50       62.64     18.88 o 
  -9   5  29       64.83       79.66     16.36 o 
  -8   5  29      322.44      342.30     23.08 o 
  -7   5  29      443.82      453.00     31.65 o 
  -6   5  29      478.91      419.62     28.66 o 
  -5   5  29      125.16      111.65     17.94 o 
  -4   5  29      123.92      139.43     18.98 o 
  -3   5  29      953.79      949.12     46.19 o 
  -2   5  29      969.24     1022.41     48.80 o 
  -1   5  29      338.12      302.04     23.07 o 
   0   5  29      406.66      441.21     37.95 o 
   1   5  29      146.28      175.89     25.20 o 
   2   5  29     1068.00     1144.40     73.82 o 
   3   5  29      218.23      231.60     77.80 o 
   4   5  29        5.88       -8.35     28.35 o 
   5   5  29       62.91        3.25     30.65 o 
  -8   6  29      136.16      155.40     20.51 o 
  -7   6  29       97.01       94.66     18.31 o 
  -6   6  29      445.11      500.46     31.88 o 
  -5   6  29      505.23      571.51     40.30 o 
  -4   6  29     1146.04     1167.45     54.36 o 
  -3   6  29      154.45      166.90     21.45 o 
  -2   6  29       63.55      100.00     20.57 o 
  -1   6  29      330.80      359.99     26.10 o 
   0   6  29      804.64      927.56     58.61 o 
   1   6  29      105.05      105.34     30.86 o 
   2   6  29      607.56      625.48     53.12 o 
   3   6  29       27.64       70.80     30.69 o 
   4   6  29        9.92       30.18     52.88 o 
  -5   7  29       93.10      108.47     17.38 o 
  -4   7  29      157.67      199.68     41.03 o 
  -3   7  29      515.18      545.95     43.49 o 
  -2   7  29      129.61       85.92     27.60 o 
  -1   7  29       59.73       28.78     33.58 o 
   0   7  29        9.53       34.50     54.88 o 
   1   7  29       16.82       11.46     29.33 o 
 -12   0  30       45.35       43.43     29.49 o 
 -11   0  30       40.21       31.44     48.51 o 
 -10   0  30     4908.26     4857.35    407.48 o 
  -9   0  30     6251.56     5801.23    659.39 o 
  -8   0  30     4278.10     4223.77    349.77 o 
  -7   0  30      180.99      195.32     37.37 o 
  -6   0  30      463.20      418.13     95.71 o 
  -5   0  30     3078.30     2754.04    110.44 o 
  -4   0  30     8911.68     8392.27    306.87 o 
  -3   0  30     8600.46     9066.89    288.11 o 
  -2   0  30       57.17      101.45     36.18 o 
  -1   0  30       39.36       68.94     21.14 o 
   0   0  30     3794.87     3459.69    135.26 o 
   1   0  30      988.15      973.19     54.89 o 
   2   0  30       12.45       29.17     32.70 o 
   3   0  30      328.83      368.75     43.28 o 
   4   0  30      662.04      564.96     57.29 o 
   5   0  30      395.86      414.55     50.99 o 
   6   0  30       14.60       29.94     37.93 o 
   7   0  30      272.83      335.35     46.32 o 
   8   0  30      239.81      247.20     52.82 o 
 -12   1  30      140.19      159.46     58.87 o 
 -11   1  30      174.46      160.46     32.18 o 
 -10   1  30        7.68       24.10     34.22 o 
  -9   1  30      267.23      342.10     63.22 o 
  -8   1  30      869.51      889.57     55.57 o 
  -7   1  30     1040.47     1066.71     45.14 o 
  -6   1  30      260.63      353.55     28.09 o 
  -5   1  30       66.73      111.76     18.84 o 
  -4   1  30     1686.13     1633.21     58.81 o 
  -3   1  30     2513.32     2712.46     75.95 o 
  -2   1  30     1932.79     2081.50     68.58 o 
  -1   1  30      538.60      589.93     26.11 o 
   0   1  30      618.79      663.22     27.87 o 
   1   1  30     2404.04     2219.83     76.05 o 
   2   1  30      725.52      721.18     40.76 o 
   3   1  30     1123.89     1010.69     51.10 o 
   4   1  30       27.51       53.13     20.18 o 
   5   1  30      575.88      599.93     39.36 o 
   6   1  30      221.08      276.96     31.17 o 
   7   1  30      645.28      719.55     47.15 o 
   8   1  30      153.14      175.11     36.48 o 
 -12   2  30       65.97       86.02     28.55 o 
 -11   2  30       12.48        6.32     24.32 o 
 -10   2  30        8.05       48.71     35.19 o 
  -9   2  30       10.01       53.32     25.15 o 
  -8   2  30      259.56      284.18     50.78 o 
  -7   2  30      183.00      203.73     19.79 o 
  -6   2  30      894.11      993.41     72.49 o 
  -5   2  30      889.80      938.58     51.43 o 
  -4   2  30      979.89      972.08     42.81 o 
  -3   2  30       28.44       60.23     13.02 o 
  -2   2  30     2140.96     1932.19    110.38 o 
  -1   2  30     1776.94     1652.68     59.15 o 
   0   2  30     5135.16     4815.99    147.42 o 
   1   2  30      492.43      493.43     26.05 o 
   2   2  30      731.16      652.55     32.10 o 
   3   2  30     1392.80     1324.81     66.44 o 
   4   2  30     1665.08     1487.36     76.62 o 
   5   2  30     1380.01     1322.32     70.36 o 
   6   2  30       30.68       42.46     34.22 o 
   7   2  30      161.05      182.99     46.31 o 
 -11   3  30      167.75      185.39     34.36 o 
 -10   3  30      526.74      502.99     70.45 o 
  -9   3  30       42.55       50.48     16.79 o 
  -8   3  30       82.11      128.70     23.61 o 
  -7   3  30      588.45      624.03     32.88 o 
  -6   3  30     1000.74     1075.41     41.56 o 
  -5   3  30        1.46       23.74     12.47 o 
  -4   3  30      117.14      114.26     22.84 o 
  -3   3  30       62.49      346.02     51.84 o 
  -2   3  30      139.21      175.73     42.94 o 
  -1   3  30      305.05      374.20     36.68 o 
   0   3  30      270.01      264.03     19.60 o 
   1   3  30        2.30       34.77     19.98 o 
   2   3  30      294.04      266.97     25.37 o 
   3   3  30        5.16        8.88     25.47 o 
   4   3  30      292.69      320.60     44.41 o 
   5   3  30        5.49       40.79     34.25 o 
   6   3  30       68.45       31.76     43.14 o 
   7   3  30       58.85       40.68     40.49 o 
 -11   4  30      217.65      245.49     29.81 o 
 -10   4  30       27.28       36.18     19.64 o 
  -9   4  30        0.63       26.01     25.74 o 
  -8   4  30      160.64      176.83     35.38 o 
  -7   4  30       37.29       29.13     13.84 o 
  -6   4  30      175.58      170.94     25.02 o 
  -5   4  30        8.71        7.09     16.82 o 
  -4   4  30      185.21      179.38     42.50 o 
  -3   4  30     1113.11     1030.64     49.10 o 
  -2   4  30      164.27      162.59     25.31 o 
  -1   4  30      105.49      106.13     66.98 o 
   0   4  30        1.95       20.57     31.69 o 
   1   4  30      204.60      191.97     28.90 o 
   2   4  30      138.95      148.73     28.49 o 
   3   4  30      427.38      456.60     40.65 o 
   4   4  30        3.02       43.68     24.68 o 
   5   4  30      143.78      170.80     62.27 o 
   6   4  30       40.12       77.20     71.86 o 
  -9   5  30      163.91      146.88     18.18 o 
  -8   5  30      319.27      334.56     36.53 o 
  -7   5  30     1530.83     1592.06     62.51 o 
  -6   5  30      642.37      697.69     44.61 o 
  -5   5  30        3.90       -1.68     24.06 o 
  -4   5  30      139.25      139.68     19.31 o 
  -3   5  30      101.17      103.09     30.09 o 
  -2   5  30      223.08      204.20     20.78 o 
  -1   5  30      191.18      177.64     19.33 o 
   0   5  30        4.75        4.33     20.90 o 
   1   5  30       43.79       16.15     14.73 o 
   2   5  30      113.52      132.16     45.27 o 
   3   5  30      135.43      129.94     59.18 o 
   4   5  30       13.69       11.05     30.50 o 
   5   5  30       75.03      103.23     46.63 o 
  -8   6  30       11.70       28.52     32.82 o 
  -7   6  30      106.59      123.81     19.88 o 
  -6   6  30      930.12      969.20     48.78 o 
  -5   6  30      380.05      339.27     26.21 o 
  -4   6  30       61.79       44.77     21.65 o 
  -3   6  30      164.94      164.68     19.61 o 
  -2   6  30      556.38      576.31     38.89 o 
  -1   6  30      935.81      931.28     48.83 o 
   0   6  30     1287.64     1278.15     62.16 o 
   1   6  30        1.68      111.14     56.35 o 
   2   6  30      114.24      152.66     33.01 o 
   3   6  30      382.77      366.56     86.58 o 
  -5   7  30        0.76       28.37     27.96 o 
  -4   7  30     2402.56     2561.11    112.41 o 
  -3   7  30       77.39       82.41     25.40 o 
  -2   7  30      485.14      545.88     49.76 o 
  -1   7  30       13.94       14.38     82.79 o 
   0   7  30       13.65       -0.18     26.96 o 
 -12   1  31      123.97      117.69     29.39 o 
 -11   1  31        7.75       91.06     37.73 o 
 -10   1  31      265.35      333.44     46.52 o 
  -9   1  31      102.56      140.04     33.53 o 
  -8   1  31      646.04      609.04     69.08 o 
  -7   1  31     2062.33     2050.57     73.73 o 
  -6   1  31        8.94      291.44     39.95 o 
  -5   1  31       87.68      139.25     20.54 o 
  -4   1  31      162.76      184.56     22.16 o 
  -3   1  31     1047.13     1123.41     38.70 o 
  -2   1  31     2389.95     2385.38     69.02 o 
  -1   1  31       43.84      133.61     25.02 o 
   0   1  31      615.80      596.19     32.05 o 
   1   1  31        7.08       70.03     17.24 o 
   2   1  31      636.16      666.82     37.45 o 
   3   1  31        7.87       31.52     18.82 o 
   4   1  31      567.43      529.06     36.19 o 
   5   1  31      307.06      259.04     43.00 o 
   6   1  31       27.40       27.51     22.24 o 
   7   1  31      424.97      532.31     40.95 o 
 -12   2  31      259.66      208.36     33.83 o 
 -11   2  31       27.06       41.60     44.75 o 
 -10   2  31       55.88       44.63     25.26 o 
  -9   2  31      712.59      667.40     46.02 o 
  -8   2  31     1781.95     1603.52     62.26 o 
  -7   2  31      350.97      299.39     22.59 o 
  -6   2  31      368.53      396.59     43.46 o 
  -5   2  31      654.09      743.43     38.99 o 
  -4   2  31      436.88      526.77     44.56 o 
  -3   2  31       35.22       46.97     21.12 o 
  -2   2  31       72.73      104.24     17.33 o 
  -1   2  31      518.45      561.47     26.92 o 
   0   2  31     1028.63     1068.95    121.29 o 
   1   2  31      968.01      941.50     41.97 o 
   2   2  31      165.77      134.38     19.69 o 
   3   2  31      582.34      589.09     38.64 o 
   4   2  31      567.05      580.99     39.27 o 
   5   2  31      162.93      155.07     27.32 o 
   6   2  31      221.19      237.95     44.83 o 
   7   2  31      330.67      376.49     53.03 o 
 -11   3  31      126.36      164.85     34.18 o 
 -10   3  31      320.17      328.85     31.06 o 
  -9   3  31      108.42      103.12     18.42 o 
  -8   3  31      853.62      833.68     40.47 o 
  -7   3  31     1023.54     1061.02     62.59 o 
  -6   3  31      861.69      829.46     43.75 o 
  -5   3  31      154.59      106.51     13.94 o 
  -4   3  31     1483.10     1299.86     59.52 o 
  -3   3  31     1693.76     1711.94     69.94 o 
  -2   3  31     1672.05     1636.78     66.44 o 
  -1   3  31       16.77       45.91     24.40 o 
   0   3  31       34.62       33.76     18.19 o 
   1   3  31     2236.54     1929.23     80.91 o 
   2   3  31      992.49      978.83     49.97 o 
   3   3  31      608.72      547.01     36.81 o 
   4   3  31        7.43       12.21     30.80 o 
   5   3  31      757.79      846.43     70.57 o 
   6   3  31       88.45       95.07     40.61 o 
   7   3  31      318.09      315.21     72.27 o 
 -10   4  31     1109.98     1081.71     93.48 o 
  -9   4  31      736.86      699.52     42.00 o 
  -8   4  31       19.46       37.29     17.04 o 
  -7   4  31      178.09      163.27     26.47 o 
  -6   4  31     1247.84     1165.47     48.60 o 
  -5   4  31     1337.27     1215.74     50.31 o 
  -4   4  31     2572.88     2343.61     84.30 o 
  -3   4  31       35.61      252.53     64.97 o 
  -2   4  31      602.96      577.29     44.98 o 
  -1   4  31     1131.53     1029.22     64.77 o 
   0   4  31     2859.99     2624.87    137.22 o 
   1   4  31      987.83      910.56     55.32 o 
   2   4  31       31.48       54.00     24.10 o 
   3   4  31     1072.39     1112.65     65.23 o 
   4   4  31      462.69      436.32     41.74 o 
   5   4  31      502.38      516.75     74.58 o 
   6   4  31      397.87      507.66     88.85 o 
  -9   5  31       43.90       82.40     16.86 o 
  -8   5  31      186.52      169.86     18.26 o 
  -7   5  31       85.89       85.81     14.22 o 
  -6   5  31      938.48      976.18     49.12 o 
  -5   5  31      111.94       64.55     26.02 o 
  -4   5  31       98.23      105.40     21.96 o 
  -3   5  31      599.25      651.33     36.99 o 
  -2   5  31      601.23      658.27     37.20 o 
  -1   5  31      567.74      622.49     35.27 o 
   0   5  31        4.18      -12.15     17.05 o 
   1   5  31      204.34      228.02     52.75 o 
   2   5  31     1391.81     1477.31     76.78 o 
   3   5  31        7.48       -4.26     28.34 o 
   4   5  31      172.08       95.43     78.89 o 
   5   5  31      156.36      157.77     37.77 o 
  -7   6  31       69.30       59.10     18.57 o 
  -6   6  31       50.95       69.76     28.88 o 
  -5   6  31       75.23       76.55     22.86 o 
  -4   6  31       85.34       97.99     49.57 o 
  -3   6  31       72.23       94.44     30.28 o 
  -2   6  31       31.10        7.54     17.61 o 
  -1   6  31       30.59        0.22     36.95 o 
   0   6  31       11.71       38.28     17.53 o 
   1   6  31      167.89      137.73     32.41 o 
   2   6  31       69.73       69.62     31.23 o 
   3   6  31        0.49      -42.28     37.51 o 
  -4   7  31      493.59      532.77     33.53 o 
  -3   7  31      486.73      562.25     53.60 o 
  -2   7  31      326.18      412.17    106.00 o 
  -1   7  31       25.93       18.49     70.18 o 
 -12   0  32      912.49      597.57    130.97 o 
 -11   0  32      296.32      281.49     39.42 o 
 -10   0  32      646.31      572.85     52.73 o 
  -9   0  32       27.75       47.55     69.79 o 
  -8   0  32     2242.01     2145.40    138.64 o 
  -7   0  32     1190.43     1196.57    100.26 o 
  -6   0  32       80.71       82.91     40.90 o 
  -5   0  32      198.23      198.87     26.33 o 
  -4   0  32     2228.65     2011.72     92.58 o 
  -3   0  32      344.40      436.66     55.87 o 
  -2   0  32      577.13      590.82     44.81 o 
  -1   0  32     1043.44     1003.92     55.18 o 
   0   0  32      252.84      374.31     43.97 o 
   1   0  32      110.53      166.36     32.63 o 
   2   0  32      241.74      278.85     36.16 o 
   3   0  32     1192.59     1260.14     84.55 o 
   4   0  32     2846.16     2597.03    222.77 o 
   5   0  32      151.05      179.92     35.42 o 
   6   0  32        2.60        3.32     66.32 o 
   7   0  32     1420.21     1629.90    108.90 o 
 -12   1  32      555.41      531.82     48.98 o 
 -11   1  32     1385.03     1365.81     81.45 o 
 -10   1  32       43.68       58.11     27.62 o 
  -9   1  32      129.46      119.00     28.50 o 
  -8   1  32     4230.52     4100.92    177.10 o 
  -7   1  32      896.45      969.08     62.78 o 
  -6   1  32     2844.71     2843.64    102.62 o 
  -5   1  32       40.13      154.00     33.63 o 
  -4   1  32     1419.41     1353.76     46.21 o 
  -3   1  32     3018.85     2851.00     80.53 o 
  -2   1  32     1879.44     1714.51     55.26 o 
  -1   1  32      547.64      563.29     26.18 o 
   0   1  32        3.20       57.17     25.97 o 
   1   1  32      736.47      773.12     38.30 o 
   2   1  32     1737.93     1657.26     68.96 o 
   3   1  32      505.22      552.17     36.89 o 
   4   1  32       18.63       45.09     26.01 o 
   5   1  32       23.16       20.13     21.85 o 
   6   1  32      133.88      128.10     33.89 o 
   7   1  32      126.66      140.34     27.12 o 
 -12   2  32        3.90       19.53     27.32 o 
 -11   2  32        4.76       11.07     25.43 o 
 -10   2  32      500.93      535.18     46.03 o 
  -9   2  32      372.04      376.27     45.59 o 
  -8   2  32      785.96      702.27     39.99 o 
  -7   2  32     1336.66     1264.78     52.08 o 
  -6   2  32      166.04      150.47     21.11 o 
  -5   2  32     2777.95     2754.46     96.33 o 
  -4   2  32     1041.11     1042.89     43.75 o 
  -3   2  32      762.62      752.02     33.93 o 
  -2   2  32       58.39      107.96     20.44 o 
  -1   2  32     2638.19     2598.04     79.96 o 
   0   2  32     1385.61     1363.46     50.85 o 
   1   2  32     1938.31     1686.77     59.89 o 
   2   2  32      478.49      555.55     56.61 o 
   3   2  32      482.90      568.17     57.68 o 
   4   2  32      451.13      452.78     34.47 o 
   5   2  32      227.80      207.80     27.68 o 
   6   2  32      479.10      496.67     56.62 o 
   7   2  32       23.10       40.91     39.86 o 
 -11   3  32       20.17       16.67     27.76 o 
 -10   3  32       16.57       38.47     18.35 o 
  -9   3  32      120.18      104.48     19.32 o 
  -8   3  32        0.11       10.11     17.11 o 
  -7   3  32        3.53       43.64     27.01 o 
  -6   3  32        3.80       69.89     31.70 o 
  -5   3  32      121.80      143.68     17.25 o 
  -4   3  32      192.87      211.95     37.89 o 
  -3   3  32      403.68      434.26     28.74 o 
  -2   3  32       86.79      198.05     61.73 o 
  -1   3  32      403.37      386.42     25.66 o 
   0   3  32      302.18      254.15     31.99 o 
   1   3  32       85.71      126.55     24.99 o 
   2   3  32        7.75       21.09     23.76 o 
   3   3  32        1.97       21.38     26.83 o 
   4   3  32       48.62       25.99     40.24 o 
   5   3  32      722.57      743.74     72.09 o 
   6   3  32        3.09       12.26     38.46 o 
 -10   4  32       64.44       74.11     21.97 o 
  -9   4  32        1.24       22.01     24.35 o 
  -8   4  32        4.86        3.21     18.10 o 
  -7   4  32      112.44      110.60     16.52 o 
  -6   4  32      360.24      405.79     24.36 o 
  -5   4  32      102.41      131.79     15.35 o 
  -4   4  32       32.26       64.19     32.50 o 
  -3   4  32      593.43      538.29     32.45 o 
  -2   4  32        4.23      -10.09     44.32 o 
  -1   4  32      830.32      779.98     55.57 o 
   0   4  32      178.06      178.63     29.41 o 
   1   4  32       12.72       34.39     25.18 o 
   2   4  32      372.32      329.00     52.71 o 
   3   4  32      477.77      489.08     43.17 o 
   4   4  32      122.45      124.11     43.60 o 
   5   4  32       15.90       10.10     74.24 o 
  -9   5  32      234.89      255.08     30.86 o 
  -8   5  32      180.34      162.61     20.58 o 
  -7   5  32       16.96       22.84     12.72 o 
  -6   5  32      242.73      226.79     46.03 o 
  -5   5  32       34.03        5.65     41.11 o 
  -4   5  32       29.46       26.66     16.06 o 
  -3   5  32      436.80      464.95     31.01 o 
  -2   5  32        5.62       30.82     17.41 o 
  -1   5  32       38.78       41.84     33.82 o 
   0   5  32      332.10      360.18     26.26 o 
   1   5  32      306.92      289.47     35.45 o 
   2   5  32       29.48       47.03     25.74 o 
   3   5  32       49.26       10.23     29.79 o 
   4   5  32       64.31       18.45     31.84 o 
  -7   6  32      158.93      178.53     24.46 o 
  -6   6  32      689.93      629.54     38.23 o 
  -5   6  32      372.26      417.77     38.75 o 
  -4   6  32     1560.84     1610.58     71.03 o 
  -3   6  32       43.09       59.33     17.64 o 
  -2   6  32      109.11      128.23     19.62 o 
  -1   6  32      885.61      909.66     49.04 o 
   0   6  32     1170.02     1262.91     70.94 o 
   1   6  32      271.25      337.94     41.37 o 
   2   6  32       86.34      102.99     33.37 o 
 -12   1  33      463.69      428.93     45.14 o 
 -11   1  33      283.87      373.18     72.86 o 
 -10   1  33      433.64      400.60     40.97 o 
  -9   1  33       73.26       85.79     26.32 o 
  -8   1  33      856.53      875.37     59.46 o 
  -7   1  33       83.14      174.09     64.18 o 
  -6   1  33     1492.85     1699.76     69.28 o 
  -5   1  33      445.02      600.34     42.53 o 
  -4   1  33       14.34       53.86     20.19 o 
  -3   1  33      506.44      627.46     32.60 o 
  -2   1  33       40.99      195.05     33.05 o 
  -1   1  33      838.64      843.40     39.25 o 
   0   1  33       41.39       60.17     25.82 o 
   1   1  33       60.51      100.79     26.69 o 
   2   1  33       73.76       53.91     18.93 o 
   3   1  33       25.40       15.41     19.87 o 
   4   1  33       31.43       35.43     21.08 o 
   5   1  33       35.29       49.65     22.81 o 
   6   1  33       47.94       48.93     23.66 o 
   7   1  33      110.66      109.62     38.44 o 
 -11   2  33        4.56      -40.81     29.64 o 
 -10   2  33      126.44      167.38     29.96 o 
  -9   2  33      172.17      222.60     56.10 o 
  -8   2  33       59.38       90.37     33.28 o 
  -7   2  33      361.36      443.67     39.63 o 
  -6   2  33       31.84       23.20     21.76 o 
  -5   2  33      398.54      474.74     29.81 o 
  -4   2  33      558.71      641.95     33.90 o 
  -3   2  33       21.76       66.88     34.48 o 
  -2   2  33      823.44      781.91     35.07 o 
  -1   2  33     2861.36     2783.74    103.49 o 
   0   2  33     1070.56     1100.92     43.98 o 
   1   2  33        6.61       18.67     19.17 o 
   2   2  33       42.31       48.02     18.27 o 
   3   2  33     2549.27     2393.80    132.17 o 
   4   2  33      468.56      480.18     36.43 o 
   5   2  33      653.38      671.06     80.73 o 
   6   2  33       84.02       76.64     39.16 o 
   7   2  33       12.61       15.56     41.15 o 
 -11   3  33      386.82      368.79     46.00 o 
 -10   3  33      450.10      465.59     32.17 o 
  -9   3  33      140.75      141.23     21.02 o 
  -8   3  33      327.84      307.75     29.63 o 
  -7   3  33     1270.79     1165.80     51.52 o 
  -6   3  33      910.42      827.79     43.22 o 
  -5   3  33       54.96       69.17     15.32 o 
  -4   3  33      366.21      345.39     27.68 o 
  -3   3  33     1570.76     1424.52     63.56 o 
  -2   3  33     1778.04     1565.78     65.74 o 
  -1   3  33       40.66       63.07     18.53 o 
   0   3  33      156.54      197.44     31.64 o 
   1   3  33     1568.42     1487.41    107.97 o 
   2   3  33      770.14      766.92     44.83 o 
   3   3  33      435.72      404.82     48.87 o 
   4   3  33       36.02       -1.14     56.71 o 
   5   3  33      365.07      387.00     52.49 o 
   6   3  33      494.93      597.28     63.55 o 
 -10   4  33      297.09      265.78     35.51 o 
  -9   4  33     1111.39     1051.87     56.01 o 
  -8   4  33     1516.39     1452.31     59.58 o 
  -7   4  33       43.23       41.59     21.96 o 
  -6   4  33      853.76      918.42     41.22 o 
  -5   4  33     2148.94     2047.86     76.34 o 
  -4   4  33     3381.70     3274.52    114.84 o 
  -3   4  33        7.57       13.76     15.81 o 
  -2   4  33      462.42      499.64     71.20 o 
  -1   4  33      568.72      623.20     51.99 o 
   0   4  33     1327.38     1297.68     70.71 o 
   1   4  33     1030.39     1020.71     61.09 o 
   2   4  33      571.86      651.42     50.61 o 
   3   4  33       15.73        6.46     27.66 o 
   4   4  33       38.32       63.17     29.60 o 
   5   4  33      363.61      416.52     85.72 o 
  -9   5  33      119.51      178.79     20.60 o 
  -8   5  33      133.80      140.18     17.96 o 
  -7   5  33      390.68      410.94     24.50 o 
  -6   5  33      639.41      637.32     37.90 o 
  -5   5  33        9.34        6.92     29.30 o 
  -4   5  33        3.34       13.31     16.48 o 
  -3   5  33      575.19      592.92     59.88 o 
  -2   5  33      557.03      639.37     42.12 o 
  -1   5  33      556.66      527.07     33.17 o 
   0   5  33       35.60       56.10     20.27 o 
   1   5  33      155.09      166.10     30.27 o 
   2   5  33      558.59      582.97     46.88 o 
   3   5  33      619.89      558.78     53.38 o 
   4   5  33       35.30       26.98     33.82 o 
  -7   6  33       65.57       40.87     19.04 o 
  -6   6  33       58.09       37.36     20.20 o 
  -5   6  33        7.78        0.13     25.63 o 
  -4   6  33       56.29       89.15     19.50 o 
  -3   6  33       23.97       -0.50     24.92 o 
  -2   6  33       45.15       23.71     24.63 o 
  -1   6  33       61.83       52.05     17.04 o 
   0   6  33      264.98      345.77     51.17 o 
   1   6  33       26.18        7.38     43.29 o 
   2   6  33       12.71      -38.90     28.99 o 
 -12   0  34      105.93       -8.85    109.33 o 
 -11   0  34       40.10      -69.58    106.54 o 
 -10   0  34      164.44      218.48    108.06 o 
  -9   0  34      197.70      248.91    109.21 o 
  -8   0  34       22.10       43.82     85.09 o 
  -7   0  34      166.04      169.09     82.66 o 
  -6   0  34      598.92      583.42     97.65 o 
  -5   0  34     1499.80     1270.91     98.60 o 
  -4   0  34      929.86      920.54     55.55 o 
  -3   0  34      119.36      150.33     29.92 o 
  -2   0  34      235.30      311.86     33.45 o 
  -1   0  34     3343.95     3037.40    132.89 o 
   0   0  34     4064.77     3768.69    160.32 o 
   1   0  34     3428.98     3095.37    153.28 o 
   2   0  34       41.71       49.87     26.71 o 
   3   0  34      396.78      473.09     49.18 o 
   4   0  34     2144.80     2132.62    128.52 o 
   5   0  34     1150.81     1302.55    143.22 o 
   6   0  34     1937.09     1933.20    122.67 o 
   7   0  34        0.44      -21.02     34.88 o 
 -12   1  34      762.39      754.15    162.61 o 
 -11   1  34     1013.86     1023.51     69.22 o 
 -10   1  34     1354.50     1259.71     83.79 o 
  -9   1  34        8.60       10.56     25.48 o 
  -8   1  34       68.06       55.47     61.29 o 
  -7   1  34     2070.00     2031.35     99.51 o 
  -6   1  34     3408.20     3226.24    115.02 o 
  -5   1  34      228.82      239.46     21.50 o 
  -4   1  34      235.43      245.84     19.27 o 
  -3   1  34     1061.55     1055.57     40.26 o 
  -2   1  34     1628.88     1443.12     49.13 o 
  -1   1  34       18.36       73.71     22.58 o 
   0   1  34       95.73      140.96     20.15 o 
   1   1  34     1290.50     1347.50     59.88 o 
   2   1  34      205.81      217.77     24.27 o 
   3   1  34      297.36      312.45     34.34 o 
   4   1  34        1.31      -29.07     20.27 o 
   5   1  34      180.97      178.16     28.78 o 
   6   1  34      230.14      260.87     41.15 o 
   7   1  34      196.66      272.31     31.38 o 
 -11   2  34        9.96       -9.81     25.33 o 
 -10   2  34      938.08      981.63     65.60 o 
  -9   2  34      422.29      382.45     40.78 o 
  -8   2  34      662.90      660.80     41.79 o 
  -7   2  34      570.82      588.65     32.95 o 
  -6   2  34       32.48      108.02     24.10 o 
  -5   2  34      890.19     1048.40     95.06 o 
  -4   2  34     1535.02     1509.82     58.98 o 
  -3   2  34     1325.25     1364.64     51.14 o 
  -2   2  34      483.64      516.81     27.55 o 
  -1   2  34       22.34       34.01     17.70 o 
   0   2  34       57.72       61.25     23.63 o 
   1   2  34     1298.92     1228.16     60.02 o 
   2   2  34       15.72       19.65     19.07 o 
   3   2  34        1.30       -2.05     17.54 o 
   4   2  34       67.15       56.62     18.99 o 
   5   2  34       34.46       -2.14     37.18 o 
   6   2  34      134.02      194.33     44.16 o 
 -11   3  34       42.83       57.64     30.18 o 
 -10   3  34        1.41        1.23     20.30 o 
  -9   3  34       76.97       82.45     28.80 o 
  -8   3  34      313.90      294.87     26.34 o 
  -7   3  34        3.55       29.04     22.63 o 
  -6   3  34        9.45       61.49     35.29 o 
  -5   3  34       42.26       71.92     31.69 o 
  -4   3  34       73.55       73.23     18.21 o 
  -3   3  34     1610.84     1513.95     68.18 o 
  -2   3  34      163.07      198.19     24.94 o 
  -1   3  34      441.38      429.49     29.38 o 
   0   3  34       34.80       28.59     31.66 o 
   1   3  34      180.89      212.07     31.89 o 
   2   3  34     1603.74     1624.96     73.62 o 
   3   3  34      662.11      740.47     65.27 o 
   4   3  34      113.81      116.50     39.65 o 
   5   3  34        7.20        2.18     74.44 o 
   6   3  34      458.70      568.55     63.99 o 
 -10   4  34        3.71       25.34     19.60 o 
  -9   4  34      340.26      309.64     37.67 o 
  -8   4  34       95.90       86.30     17.19 o 
  -7   4  34       97.31      113.74     16.66 o 
  -6   4  34      143.73      125.37     22.74 o 
  -5   4  34      491.38      409.27     37.40 o 
  -4   4  34       14.79       50.30     73.59 o 
  -3   4  34       37.61       22.68     17.57 o 
  -2   4  34       48.45       81.16     40.94 o 
  -1   4  34      394.44      409.50     41.12 o 
   0   4  34       15.56        7.30     24.20 o 
   1   4  34        0.53      -16.86     31.22 o 
   2   4  34       42.55       74.37     28.85 o 
   3   4  34      302.01      275.80     37.54 o 
   4   4  34      142.78      187.74     65.50 o 
   5   4  34      730.15      664.32     98.91 o 
  -8   5  34      404.95      360.58     24.64 o 
  -7   5  34      106.72      121.45     15.57 o 
  -6   5  34      130.13      120.73     23.71 o 
  -5   5  34      400.62      488.27     42.64 o 
  -4   5  34      564.52      644.91     38.18 o 
  -3   5  34      870.78      981.62     49.85 o 
  -2   5  34      416.21      422.26     29.99 o 
  -1   5  34      102.12       98.89     48.00 o 
   0   5  34      909.19      990.39     49.76 o 
   1   5  34      453.99      515.52     44.49 o 
   2   5  34     1314.94     1396.45     76.33 o 
   3   5  34      317.60      262.63     41.21 o 
  -6   6  34        5.83        0.83     22.12 o 
  -5   6  34      442.26      492.90     57.36 o 
  -4   6  34      306.23      302.99     41.87 o 
  -3   6  34      664.88      759.28     42.24 o 
  -2   6  34       36.13       69.71     18.59 o 
  -1   6  34      122.99      108.66     19.78 o 
   0   6  34      280.68      282.75     24.27 o 
   1   6  34        3.69       26.46     40.79 o 
 -11   1  35      238.57      236.48     76.14 o 
 -10   1  35      377.07      493.36     46.06 o 
  -9   1  35      453.87      459.90     45.04 o 
  -8   1  35        1.40      -46.75     23.37 o 
  -7   1  35     1202.47     1219.81     98.95 o 
  -6   1  35       69.25      335.76     46.46 o 
  -5   1  35      236.80      276.95     27.86 o 
  -4   1  35       75.64       47.90     16.50 o 
  -3   1  35        4.80       38.90     25.19 o 
  -2   1  35        5.94      298.35     39.44 o 
  -1   1  35      238.37      331.56     26.45 o 
   0   1  35      622.10      575.04     34.39 o 
   1   1  35      382.59      425.67     31.59 o 
   2   1  35      758.17      799.21     44.20 o 
   3   1  35        2.56       -2.56     30.28 o 
   4   1  35       91.41      101.89     24.40 o 
   5   1  35      203.37      254.28     30.83 o 
   6   1  35      111.35      119.64     27.03 o 
 -11   2  35       22.88       22.97     27.66 o 
 -10   2  35      918.89      948.84     65.05 o 
  -9   2  35      984.94     1007.00     68.18 o 
  -8   2  35      391.87      409.76     30.29 o 
  -7   2  35       94.26      107.53     20.57 o 
  -6   2  35      223.08      247.10     25.44 o 
  -5   2  35     2852.65     2800.31    119.06 o 
  -4   2  35     1707.97     1756.67     65.77 o 
  -3   2  35      389.52      425.42     32.91 o 
  -2   2  35        3.26        6.74     13.77 o 
  -1   2  35      514.05      500.26     28.85 o 
   0   2  35      327.84      359.55     30.51 o 
   1   2  35     3750.34     3348.44    141.01 o 
   2   2  35       11.99       19.15     20.32 o 
   3   2  35        3.93       -3.39     19.72 o 
   4   2  35      246.76      265.84     27.65 o 
   5   2  35      121.02      129.87     42.04 o 
   6   2  35      133.46      187.26     45.80 o 
 -10   3  35      239.30      217.71     38.84 o 
  -9   3  35       76.68       66.35     29.81 o 
  -8   3  35      581.70      594.51     60.30 o 
  -7   3  35     1831.66     1650.43     61.18 o 
  -6   3  35     2537.14     2348.56     81.04 o 
  -5   3  35       20.10       29.99     21.48 o 
  -4   3  35        3.01        4.94     41.83 o 
  -3   3  35     3910.76     3630.23    144.53 o 
  -2   3  35     1343.67     1318.61     60.51 o 
  -1   3  35     2048.08     1884.21     95.17 o 
   0   3  35        2.28       12.73     24.30 o 
   1   3  35      525.56      562.72     45.13 o 
   2   3  35     1500.53     1458.64     68.39 o 
   3   3  35     1108.91     1105.85     82.23 o 
   4   3  35       41.62       67.31     37.38 o 
   5   3  35        1.82       49.12     42.43 o 
  -9   4  35      756.95      770.78     44.88 o 
  -8   4  35      357.76      379.70     29.25 o 
  -7   4  35      730.81      677.97     35.22 o 
  -6   4  35       11.78       13.60     13.94 o 
  -5   4  35      242.08      231.77     25.52 o 
  -4   4  35      196.48      184.77     16.81 o 
  -3   4  35      260.11      247.75     24.28 o 
  -2   4  35      134.59      211.74     33.40 o 
  -1   4  35     1726.62     1669.04     98.04 o 
   0   4  35       58.28       49.74     26.00 o 
   1   4  35       28.90       39.13     38.83 o 
   2   4  35       53.88       56.52     28.23 o 
   3   4  35       73.77       54.63     32.74 o 
   4   4  35      251.57      209.32     96.67 o 
  -8   5  35      117.78      117.20     28.23 o 
  -7   5  35      140.97      144.82     16.05 o 
  -6   5  35      997.96      989.69     65.34 o 
  -5   5  35      191.27      213.84     32.00 o 
  -4   5  35        0.06       13.57     17.19 o 
  -3   5  35      183.73      203.91     28.42 o 
  -2   5  35     1144.16     1077.00     56.78 o 
  -1   5  35      180.18      152.43     21.88 o 
   0   5  35      385.59      330.97     40.41 o 
   1   5  35      164.49      175.56     70.20 o 
   2   5  35       77.07       84.43     35.04 o 
   3   5  35      294.84      338.17     38.29 o 
  -5   6  35      498.06      548.40     35.62 o 
  -4   6  35      617.65      710.76     41.04 o 
  -3   6  35      267.57      333.51     42.67 o 
  -2   6  35        3.80      -19.58     17.23 o 
  -1   6  35        3.14        6.06     17.61 o 
   0   6  35      156.94      141.48     20.21 o 
 -11   0  36      486.12      263.21    124.97 o 
 -10   0  36      428.75      432.72    126.54 o 
  -9   0  36      999.04      811.93    147.21 o 
  -8   0  36      660.66      618.00    129.09 o 
  -7   0  36      504.94      524.18    124.36 o 
  -6   0  36       64.41      102.31     79.97 o 
  -5   0  36     1556.80     1403.00     82.17 o 
  -4   0  36     2307.45     2266.79    104.77 o 
  -3   0  36      858.75      907.76     57.18 o 
  -2   0  36      772.00      715.66     50.10 o 
  -1   0  36      963.82      974.95     59.64 o 
   0   0  36      336.22      380.50     41.02 o 
   1   0  36     1183.78     1290.54     85.24 o 
   2   0  36      479.48      489.05     76.70 o 
   3   0  36        2.39       -5.93     28.58 o 
   4   0  36       22.06       76.35     33.10 o 
   5   0  36      544.19      562.20     58.27 o 
   6   0  36      245.38      245.26     45.63 o 
 -11   1  36      253.78      258.67     38.54 o 
 -10   1  36      813.12      670.93     99.33 o 
  -9   1  36       18.19       53.44     42.61 o 
  -8   1  36       64.95       64.12     41.76 o 
  -7   1  36     3028.86     2898.60    133.39 o 
  -6   1  36      302.87      314.94     26.66 o 
  -5   1  36      831.12      827.77     34.96 o 
  -4   1  36      485.94      545.23     28.45 o 
  -3   1  36     1022.09     1206.95     51.94 o 
  -2   1  36     2896.07     2694.58     99.25 o 
  -1   1  36      577.23      548.48     33.57 o 
   0   1  36       25.52       68.22     39.15 o 
   1   1  36     1111.82     1082.36     53.34 o 
   2   1  36     1462.90     1474.91     70.03 o 
   3   1  36      462.96      459.04     36.39 o 
   4   1  36       72.04       44.81     24.06 o 
   5   1  36       33.99       12.31     24.70 o 
   6   1  36       35.21       16.48     24.71 o 
 -11   2  36       14.26       10.05     37.85 o 
 -10   2  36       22.72       12.40     37.69 o 
  -9   2  36      182.68      197.12     51.05 o 
  -8   2  36      113.44      134.56     40.55 o 
  -7   2  36       54.18       52.82     17.44 o 
  -6   2  36       29.97       62.28     18.97 o 
  -5   2  36      231.33      227.07     24.55 o 
  -4   2  36       41.53       74.72     20.21 o 
  -3   2  36       30.06       35.41     22.03 o 
  -2   2  36        0.69      -25.12     13.64 o 
  -1   2  36       42.00       47.26     15.88 o 
   0   2  36      757.87      779.87     46.81 o 
   1   2  36      585.22      650.53     43.48 o 
   2   2  36       16.05       69.10     26.37 o 
   3   2  36      293.77      348.75     36.33 o 
   4   2  36      399.54      491.40     39.45 o 
   5   2  36      532.79      582.37    117.27 o 
 -10   3  36      103.40       55.59     28.46 o 
  -9   3  36       17.74       20.70     18.75 o 
  -8   3  36       13.00       32.22     40.34 o 
  -7   3  36      291.66      365.70     35.35 o 
  -6   3  36     2031.23     1986.44     70.76 o 
  -5   3  36      858.51      828.71     60.69 o 
  -4   3  36        2.96        5.42     29.36 o 
  -3   3  36       20.73       52.77     27.91 o 
  -2   3  36       37.58       43.54     21.75 o 
  -1   3  36     1204.71     1183.56     58.86 o 
   0   3  36      698.79      687.63     46.30 o 
   1   3  36      163.18      200.90     60.06 o 
   2   3  36      190.82      205.60     40.96 o 
   3   3  36       64.84       51.80     51.86 o 
   4   3  36       20.86        9.86     54.84 o 
   5   3  36      488.58      579.31     64.00 o 
  -9   4  36      313.68      264.63     34.34 o 
  -8   4  36       23.80       27.42     15.85 o 
  -7   4  36        0.40       15.53     45.30 o 
  -6   4  36       14.74        9.40     20.61 o 
  -5   4  36      273.13      272.86     30.03 o 
  -4   4  36       38.23       40.46     13.70 o 
  -3   4  36      784.76      841.18     59.86 o 
  -2   4  36     1132.88     1163.75     72.87 o 
  -1   4  36       81.52       56.76     43.48 o 
   0   4  36      349.97      350.48     38.72 o 
   1   4  36       35.29       30.76     28.74 o 
   2   4  36        1.00      -20.47     26.02 o 
   3   4  36        3.35       47.60     30.62 o 
   4   4  36        8.55      -45.81     71.38 o 
  -8   5  36      371.26      356.35     24.72 o 
  -7   5  36      353.96      417.57     34.84 o 
  -6   5  36     1541.87     1631.67     73.57 o 
  -5   5  36       48.37       84.91     47.43 o 
  -4   5  36       10.88       20.77     37.68 o 
  -3   5  36      970.66      888.31     47.72 o 
  -2   5  36      512.30      516.67     34.20 o 
  -1   5  36      150.05      156.73     27.84 o 
   0   5  36       10.94       20.43     17.89 o 
   1   5  36        4.43       38.18     29.48 o 
   2   5  36      244.78      210.06     36.45 o 
  -5   6  36       53.51       52.81     20.07 o 
  -4   6  36       64.80       43.33     28.99 o 
  -3   6  36        5.31       17.33     18.55 o 
  -2   6  36       33.46       14.80     18.28 o 
  -1   6  36       79.72       57.85     18.58 o 
 -11   1  37      155.37      175.24     85.40 o 
 -10   1  37       12.76       46.83     78.12 o 
  -9   1  37      338.65      343.35     40.02 o 
  -8   1  37       16.77       30.52     27.93 o 
  -7   1  37      723.50      791.84     57.28 o 
  -6   1  37      215.17      308.34     26.61 o 
  -5   1  37      288.19      399.98     43.39 o 
  -4   1  37      263.79      323.65     23.14 o 
  -3   1  37     1544.89     1439.54     62.41 o 
  -2   1  37      615.33      671.60     38.85 o 
  -1   1  37       11.87       80.48     28.71 o 
   0   1  37      185.17      191.41     24.61 o 
   1   1  37      122.69      120.78     23.31 o 
   2   1  37      634.34      643.38     43.06 o 
   3   1  37      469.49      522.00     39.69 o 
   4   1  37      119.83      139.87     27.31 o 
   5   1  37       77.65      101.53     25.94 o 
 -10   2  37      116.84       80.02     58.52 o 
  -9   2  37      541.07      526.46     51.56 o 
  -8   2  37      650.94      657.78     56.39 o 
  -7   2  37      624.36      659.39     33.55 o 
  -6   2  37      117.43      124.27     22.57 o 
  -5   2  37      290.18      265.17     38.08 o 
  -4   2  37      394.56      385.68     28.61 o 
  -3   2  37      423.48      417.62     25.32 o 
  -2   2  37       35.26       29.10     29.67 o 
  -1   2  37       79.02       96.46     17.29 o 
   0   2  37      752.12      837.44     65.43 o 
   1   2  37       22.68       61.74     21.32 o 
   2   2  37      162.69      185.59     39.05 o 
   3   2  37       98.12       87.27     22.13 o 
   4   2  37      124.12       93.93     24.55 o 
   5   2  37      204.20      197.37     45.07 o 
 -10   3  37      582.66      577.94     75.08 o 
  -9   3  37      177.71      199.21     24.42 o 
  -8   3  37       16.64       -7.41     16.02 o 
  -7   3  37     1650.54     1607.45     66.25 o 
  -6   3  37      672.46      640.66     50.52 o 
  -5   3  37     1790.80     1698.53     78.49 o 
  -4   3  37       12.84       87.58     77.05 o 
  -3   3  37      422.69      412.25     31.25 o 
  -2   3  37     1810.00     1659.45     78.65 o 
  -1   3  37     1115.45     1137.87     57.97 o 
   0   3  37      493.71      436.46     29.22 o 
   1   3  37      444.16      457.69     54.85 o 
   2   3  37      169.15      159.59     48.35 o 
   3   3  37     1071.16     1104.87     83.87 o 
   4   3  37      230.29      220.64     46.30 o 
  -9   4  37      525.08      556.07     49.11 o 
  -8   4  37      123.38      110.70     18.93 o 
  -7   4  37        4.17        1.12     17.72 o 
  -6   4  37      281.09      307.92     55.49 o 
  -5   4  37     1171.95     1153.35     52.41 o 
  -4   4  37      456.97      420.46     25.07 o 
  -3   4  37      672.54      637.08     75.19 o 
  -2   4  37      501.72      511.31     78.09 o 
  -1   4  37      164.60      167.26     33.60 o 
   0   4  37     1531.82     1359.73     76.33 o 
   1   4  37      723.51      700.48     64.54 o 
   2   4  37       24.36       96.58     32.06 o 
   3   4  37      375.72      425.11     77.01 o 
  -7   5  37      417.62      415.17     40.91 o 
  -6   5  37      392.84      386.34     30.42 o 
  -5   5  37      475.21      471.42     33.94 o 
  -4   5  37      320.68      317.53     28.22 o 
  -3   5  37       28.16       38.40     18.75 o 
  -2   5  37       96.33       72.54     20.44 o 
  -1   5  37      673.34      678.53     54.66 o 
   0   5  37      231.40      256.96     89.54 o 
   1   5  37       56.23       56.13     35.23 o 
   2   5  37        5.99      -22.61     28.96 o 
  -3   6  37      137.18      112.78     27.50 o 
  -2   6  37       44.07       51.60     20.76 o 
 -11   0  38        6.54       51.88    110.00 o 
 -10   0  38      244.91      429.57    133.57 o 
  -9   0  38      660.64      666.18    142.12 o 
  -8   0  38      844.86      751.33    143.21 o 
  -7   0  38      238.11      318.73    116.54 o 
  -6   0  38     1208.36     1217.90    136.97 o 
  -5   0  38       91.34       93.56     31.39 o 
  -4   0  38      341.80      338.52     41.02 o 
  -3   0  38      767.23      874.93     72.70 o 
  -2   0  38      935.89      990.37     61.16 o 
  -1   0  38      620.48      541.55     45.65 o 
   0   0  38      388.02      334.37     42.50 o 
   1   0  38      588.39      622.90     56.49 o 
   2   0  38       27.59       35.62     62.06 o 
   3   0  38        1.93      -14.04     30.05 o 
   4   0  38       94.22      136.67     38.24 o 
   5   0  38      573.11      615.33     74.22 o 
 -11   1  38      201.14      207.68     37.98 o 
 -10   1  38      636.64      592.97     58.87 o 
  -9   1  38      162.88      104.55     40.21 o 
  -8   1  38        1.80       45.75     29.29 o 
  -7   1  38     1045.33      990.18     66.17 o 
  -6   1  38     1671.19     1663.71     66.13 o 
  -5   1  38      571.69      629.47     31.44 o 
  -4   1  38      114.35      124.42     22.60 o 
  -3   1  38      643.14      691.51     39.92 o 
  -2   1  38     1555.13     1535.62     66.19 o 
  -1   1  38     1978.74     1856.59     75.55 o 
   0   1  38      231.59      318.14     36.06 o 
   1   1  38      685.08      726.79     46.29 o 
   2   1  38      133.92      177.83     27.74 o 
   3   1  38      646.41      713.57     47.11 o 
   4   1  38      391.01      363.71     36.66 o 
   5   1  38       13.65       -2.24     24.44 o 
 -10   2  38       89.20       68.59     29.58 o 
  -9   2  38      334.90      394.01    125.42 o 
  -8   2  38      239.83      241.09     25.70 o 
  -7   2  38       88.35       75.09     19.17 o 
  -6   2  38       30.51       36.81     20.72 o 
  -5   2  38      855.90      853.55     46.10 o 
  -4   2  38      844.53      852.73     43.57 o 
  -3   2  38      356.31      407.56     26.74 o 
  -2   2  38       11.22       11.83     15.32 o 
  -1   2  38      462.73      559.62     48.91 o 
   0   2  38      772.67      765.65     48.92 o 
   1   2  38     1442.44     1568.12     81.44 o 
   2   2  38      208.26      242.25     28.49 o 
   3   2  38      113.52      135.03     27.76 o 
   4   2  38      138.99      147.54     70.38 o 
   5   2  38     1050.15     1122.10     88.24 o 
 -10   3  38      391.31      485.43     44.83 o 
  -9   3  38      410.39      440.39     34.76 o 
  -8   3  38      481.46      498.27     44.84 o 
  -7   3  38       74.95       89.50     17.19 o 
  -6   3  38        3.55       44.11     36.08 o 
  -5   3  38      344.97      377.34     31.13 o 
  -4   3  38      446.93      455.74     34.66 o 
  -3   3  38      469.27      434.67     33.43 o 
  -2   3  38        1.23       21.40     25.39 o 
  -1   3  38      193.60      204.69     35.71 o 
   0   3  38       70.16       39.38     14.77 o 
   1   3  38       87.38       85.01     62.33 o 
   2   3  38        1.87       15.21     33.73 o 
   3   3  38      263.58      309.85     49.58 o 
   4   3  38      178.13      208.60     47.12 o 
  -8   4  38       58.51       90.15     18.63 o 
  -7   4  38        1.10        4.86     15.40 o 
  -6   4  38       29.01       27.29     15.25 o 
  -5   4  38       12.35       27.96     14.56 o 
  -4   4  38       96.40      100.11     40.85 o 
  -3   4  38       85.48      130.84     45.63 o 
  -2   4  38       43.00       67.76     36.93 o 
  -1   4  38      168.53      203.48     36.15 o 
   0   4  38       48.29       76.34     28.77 o 
   1   4  38        1.85       28.02     54.50 o 
   2   4  38       70.18        5.35     30.53 o 
   3   4  38        8.36       66.47     67.00 o 
  -7   5  38       65.25       34.21     20.09 o 
  -6   5  38      480.25      495.52     34.99 o 
  -5   5  38      147.60      184.78     25.03 o 
  -4   5  38      218.54      228.04     61.69 o 
  -3   5  38      198.26      176.52     23.92 o 
  -2   5  38       38.76       10.02     18.90 o 
  -1   5  38        5.06      -19.55     17.08 o 
   0   5  38      182.37      183.49     37.60 o 
   1   5  38      197.16      205.37     35.52 o 
 -10   1  39       11.08       32.87     40.84 o 
  -9   1  39      267.02      296.88     39.83 o 
  -8   1  39      145.96      156.89     33.63 o 
  -7   1  39      378.15      360.03     33.79 o 
  -6   1  39     1077.05     1138.37     48.31 o 
  -5   1  39      677.99      706.98     39.79 o 
  -4   1  39       38.68       74.87     21.86 o 
  -3   1  39      674.86      726.83     46.58 o 
  -2   1  39      282.97      321.48     29.07 o 
  -1   1  39     1013.93     1101.66     55.34 o 
   0   1  39     1145.21     1080.72     55.10 o 
   1   1  39      451.26      492.93     38.17 o 
   2   1  39      356.55      418.34     36.33 o 
   3   1  39       61.25      112.53     26.01 o 
   4   1  39        2.22      -29.99     31.79 o 
   5   1  39      331.48      365.21     35.68 o 
 -10   2  39        1.57       -3.53     29.69 o 
  -9   2  39      184.20      132.22     34.59 o 
  -8   2  39      332.82      358.95     58.56 o 
  -7   2  39       25.64       48.10     24.79 o 
  -6   2  39       22.91        5.36     19.92 o 
  -5   2  39     1128.03     1053.66     53.96 o 
  -4   2  39      680.89      796.13     58.41 o 
  -3   2  39       21.25      119.39     42.53 o 
  -2   2  39      102.19      153.30     23.18 o 
  -1   2  39      423.04      492.85     38.45 o 
   0   2  39      668.77      623.54     43.38 o 
   1   2  39      644.61      640.09     44.23 o 
   2   2  39        2.24      -16.59     19.55 o 
   3   2  39      420.64      382.96     34.87 o 
   4   2  39       87.22      124.77     25.54 o 
  -9   3  39      656.69      620.38     57.62 o 
  -8   3  39       21.94       23.10     17.44 o 
  -7   3  39      186.65      165.93     19.56 o 
  -6   3  39      368.81      373.47     25.12 o 
  -5   3  39      716.08      609.80     40.32 o 
  -4   3  39        6.15        2.07     18.82 o 
  -3   3  39       26.22       20.02     18.17 o 
  -2   3  39      160.70      155.86     22.58 o 
  -1   3  39      607.35      550.58     45.85 o 
   0   3  39        5.99       16.94     14.09 o 
   1   3  39        2.58       88.53     74.50 o 
   2   3  39      457.00      562.71     59.87 o 
   3   3  39      750.34      926.34     77.49 o 
   4   3  39       11.87        5.32     38.49 o 
  -8   4  39     1831.51     1832.39     76.50 o 
  -7   4  39      101.50       94.28     28.31 o 
  -6   4  39       62.43       63.17     16.30 o 
  -5   4  39      975.08      941.21     49.31 o 
  -4   4  39     1864.21     1751.45     68.61 o 
  -3   4  39     2252.86     2064.77    111.34 o 
  -2   4  39      430.28      422.61     53.45 o 
  -1   4  39      361.50      357.95     51.01 o 
   0   4  39      482.70      584.26     52.71 o 
   1   4  39      990.68     1018.44    145.58 o 
   2   4  39      293.18      339.77     41.74 o 
  -6   5  39       13.63       -0.99     18.75 o 
  -5   5  39        9.43       22.39     20.31 o 
  -4   5  39      189.09      201.39     25.44 o 
  -3   5  39       40.29       52.89     20.45 o 
  -2   5  39      179.15      199.71     25.27 o 
  -1   5  39       97.14       88.98     21.82 o 
   0   5  39        5.50       23.47     31.58 o 
 -10   0  40        1.07        4.24    111.21 o 
  -9   0  40      783.48      593.63    142.48 o 
  -8   0  40     1723.55     1403.45    191.03 o 
  -7   0  40      560.18      585.51    137.27 o 
  -6   0  40      141.62      121.30     66.97 o 
  -5   0  40     1250.76     1213.29     84.01 o 
  -4   0  40     1730.77     1625.74     93.31 o 
  -3   0  40      798.35      760.47     55.05 o 
  -2   0  40      441.74      517.11     60.56 o 
  -1   0  40      607.36      587.91     55.46 o 
   0   0  40      288.64      312.34     46.44 o 
   1   0  40     1223.37     1116.50     81.41 o 
   2   0  40      306.00      264.89     43.53 o 
   3   0  40       55.76       31.45     35.16 o 
   4   0  40     1085.07      949.19     77.79 o 
 -10   1  40      808.86      764.63     60.49 o 
  -9   1  40      246.57      292.04     96.95 o 
  -8   1  40        3.99        4.14     29.03 o 
  -7   1  40      947.76     1060.15     79.76 o 
  -6   1  40      254.20      257.08     30.08 o 
  -5   1  40     1001.35     1013.92     56.05 o 
  -4   1  40      537.50      535.55     44.72 o 
  -3   1  40      668.18      671.62     40.86 o 
  -2   1  40      195.05      211.48     25.66 o 
  -1   1  40     2575.44     2454.09     98.80 o 
   0   1  40      148.21      184.04     26.05 o 
   1   1  40      339.57      288.03     30.84 o 
   2   1  40      701.20      692.94     47.01 o 
   3   1  40      497.59      582.25     43.50 o 
   4   1  40      107.88      136.33     28.92 o 
 -10   2  40      285.67      195.60     37.47 o 
  -9   2  40      533.49      539.17     54.34 o 
  -8   2  40     1213.32     1203.95     64.10 o 
  -7   2  40     1016.33     1045.04     48.61 o 
  -6   2  40       23.05       -0.94     19.97 o 
  -5   2  40       47.64       42.84     20.64 o 
  -4   2  40      293.90      371.96     30.23 o 
  -3   2  40     2051.96     2278.47     83.52 o 
  -2   2  40     1126.40     1248.27     59.31 o 
  -1   2  40      393.39      454.74     37.61 o 
   0   2  40      446.77      489.20     38.77 o 
   1   2  40       12.23       48.35     21.68 o 
   2   2  40      846.94      726.91     49.14 o 
   3   2  40       97.45      127.00     23.98 o 
   4   2  40      247.40      305.99     57.30 o 
  -9   3  40        1.37        0.81     20.10 o 
  -8   3  40      217.00      236.10     23.03 o 
  -7   3  40       30.83       18.62     16.28 o 
  -6   3  40      123.63      126.52     19.27 o 
  -5   3  40        6.29        6.07     27.43 o 
  -4   3  40      114.92      140.39     27.36 o 
  -3   3  40      166.34      219.00     26.21 o 
  -2   3  40       14.90       25.89     20.47 o 
  -1   3  40      186.85      203.05     23.76 o 
   0   3  40      208.17      238.06     22.15 o 
   1   3  40      454.39      528.51     94.34 o 
   2   3  40      220.78      325.44     50.36 o 
   3   3  40       82.21      106.54     41.68 o 
  -8   4  40       93.41       88.28     31.26 o 
  -7   4  40       48.21       85.74     41.59 o 
  -6   4  40        4.47       35.34     29.24 o 
  -5   4  40      225.05      236.18     20.51 o 
  -4   4  40       81.27       87.68     19.11 o 
  -3   4  40       48.33      127.75     34.02 o 
  -2   4  40      107.35       94.56     45.30 o 
  -1   4  40        2.26       13.13     29.61 o 
   0   4  40      105.21       92.92     48.07 o 
   1   4  40       35.63       -4.22     30.50 o 
   2   4  40        1.63      -30.85     66.72 o 
  -5   5  40       20.85       13.08     19.73 o 
  -4   5  40      321.98      361.99     31.15 o 
  -3   5  40      281.52      337.13     59.72 o 
  -2   5  40       26.98       52.73     20.71 o 
  -1   5  40      217.60      227.20     26.30 o 
 -10   1  41      177.14      151.00     86.26 o 
  -9   1  41      677.49      595.74     99.76 o 
  -8   1  41      347.95      424.00     88.93 o 
  -7   1  41      507.45      612.71     60.44 o 
  -6   1  41       86.34      149.59     27.11 o 
  -5   1  41      281.90      313.70     35.39 o 
  -4   1  41        0.41      -15.41     23.24 o 
  -3   1  41      479.87      536.73     37.68 o 
  -2   1  41       26.82       12.42     21.12 o 
  -1   1  41       23.34       81.86     22.51 o 
   0   1  41      211.38      261.69     28.95 o 
   1   1  41       24.14       35.70     27.30 o 
   2   1  41       12.07       58.63     25.00 o 
   3   1  41      156.59      164.80     29.62 o 
   4   1  41      114.11      148.68     29.37 o 
  -9   2  41      553.37      578.28     64.88 o 
  -8   2  41      448.47      490.48     39.82 o 
  -7   2  41      196.99      171.94     20.76 o 
  -6   2  41       60.40       67.51     22.15 o 
  -5   2  41     1096.93     1019.73     53.19 o 
  -4   2  41      781.68      771.05     42.42 o 
  -3   2  41     1984.17     1871.34     80.20 o 
  -2   2  41      223.17      267.90     51.39 o 
  -1   2  41      174.45      202.96     27.95 o 
   0   2  41     1163.87     1096.63     64.16 o 
   1   2  41      628.23      662.83     46.69 o 
   2   2  41       95.83       72.44     23.30 o 
   3   2  41       40.55       45.82     22.57 o 
  -8   3  41      220.77      260.06     23.93 o 
  -7   3  41      195.01      239.99     22.07 o 
  -6   3  41      746.26      718.69     39.68 o 
  -5   3  41      301.47      288.46     29.09 o 
  -4   3  41        7.24       16.96     25.68 o 
  -3   3  41      349.88      473.42     42.67 o 
  -2   3  41     1300.14     1263.52     64.76 o 
  -1   3  41     1024.12     1098.23     57.33 o 
   0   3  41      221.34      247.28     72.40 o 
   1   3  41        8.60      -30.98     73.85 o 
   2   3  41      233.45      308.16     60.03 o 
  -7   4  41     1686.60     1651.66     67.44 o 
  -6   4  41      642.55      628.36     33.96 o 
  -5   4  41       16.62       25.17     17.67 o 
  -4   4  41      377.23      300.78     21.61 o 
  -3   4  41      183.86      135.17     33.66 o 
  -2   4  41       60.61       14.45     46.08 o 
  -1   4  41        0.83        7.91     30.15 o 
   0   4  41        9.69      -11.24     29.69 o 
   1   4  41      241.91      255.72     45.72 o 
  -4   5  41       16.51       39.81     21.09 o 
  -3   5  41      402.52      462.73     49.88 o 
  -2   5  41       79.59      107.11     23.44 o 
 -10   0  42        3.08      112.54    119.15 o 
  -9   0  42     3548.55     2734.77    291.15 o 
  -8   0  42       72.49      189.51    121.82 o 
  -7   0  42     2877.01     2976.63    322.57 o 
  -6   0  42        6.74      -22.46     33.46 o 
  -5   0  42      319.05      388.75     48.44 o 
  -4   0  42     1737.93     1616.91    103.08 o 
  -3   0  42      574.61      493.85     52.72 o 
  -2   0  42     1076.10      992.62     67.04 o 
  -1   0  42      347.68      318.78     44.46 o 
   0   0  42       34.43       85.80     70.17 o 
   1   0  42     1083.38      993.40     77.87 o 
   2   0  42      104.32       82.95     36.47 o 
   3   0  42       17.23       23.18     44.92 o 
  -9   1  42      457.78      258.54     89.15 o 
  -8   1  42      112.00       75.84     48.64 o 
  -7   1  42        5.96       44.38     60.21 o 
  -6   1  42     1080.80     1168.93     63.79 o 
  -5   1  42     1073.06     1120.17     60.90 o 
  -4   1  42      144.68      208.81     27.12 o 
  -3   1  42      217.94      220.52     27.16 o 
  -2   1  42      854.58      883.47     49.75 o 
  -1   1  42      722.41      786.21     46.50 o 
   0   1  42      164.63      194.38     29.41 o 
   1   1  42      212.31      240.83     30.69 o 
   2   1  42      710.67      724.35     48.84 o 
   3   1  42      393.12      509.44     50.30 o 
  -9   2  42        2.73      -34.43     22.95 o 
  -8   2  42       65.58       95.75     28.10 o 
  -7   2  42      169.62      159.02     20.70 o 
  -6   2  42      147.05      152.48     25.89 o 
  -5   2  42       52.60       28.03     21.72 o 
  -4   2  42       25.84       21.11     20.11 o 
  -3   2  42      234.92      300.38     39.09 o 
  -2   2  42       48.97       44.05     32.85 o 
  -1   2  42       36.16       65.73     24.81 o 
   0   2  42        7.51       -7.92     25.31 o 
   1   2  42       31.10       24.95     22.78 o 
   2   2  42       81.43       51.30     25.11 o 
   3   2  42       12.64       -6.16     27.09 o 
  -8   3  42      205.97      250.15     30.20 o 
  -7   3  42       58.16       86.60     21.61 o 
  -6   3  42      289.56      324.03     25.08 o 
  -5   3  42      106.24      162.82     25.30 o 
  -4   3  42      132.22      144.51     44.56 o 
  -3   3  42        6.70       -9.35     19.65 o 
  -2   3  42      232.62      301.46     63.70 o 
  -1   3  42      806.31      933.17    109.21 o 
   0   3  42      190.47      415.43    103.36 o 
   1   3  42      144.71      111.13     79.90 o 
   2   3  42       26.56       78.62     53.60 o 
  -6   4  42       16.30       31.56     19.11 o 
  -5   4  42      224.19      234.99     25.05 o 
  -4   4  42       73.46       80.54     21.60 o 
  -3   4  42        0.54       15.85     39.03 o 
  -2   4  42        2.14        1.07     32.98 o 
  -1   4  42       15.38       21.10     31.64 o 
   0   4  42      202.40      219.97     40.39 o 
  -9   1  43       11.27       11.26     79.95 o 
  -8   1  43       73.08      121.96     42.21 o 
  -7   1  43       14.16       34.94     58.73 o 
  -6   1  43        4.81       70.52     27.19 o 
  -5   1  43       10.37       39.81     24.37 o 
  -4   1  43      122.33      154.93     26.66 o 
  -3   1  43      106.64       75.63     33.50 o 
  -2   1  43      221.02      211.50     28.27 o 
  -1   1  43      206.98      195.24     27.11 o 
   0   1  43      252.32      335.89     36.60 o 
   1   1  43        0.41        2.16     23.84 o 
   2   1  43      512.69      561.70     68.38 o 
   3   1  43      130.46      125.63     41.85 o 
  -8   2  43     1378.98     1405.36     80.10 o 
  -7   2  43      664.56      746.74     40.11 o 
  -6   2  43      175.41      181.78     28.09 o 
  -5   2  43      237.21      244.71     34.64 o 
  -4   2  43       93.60      124.70     29.46 o 
  -3   2  43     1456.34     1383.48     65.40 o 
  -2   2  43      128.08      107.09     25.42 o 
  -1   2  43       76.51       51.22     45.71 o 
   0   2  43      205.35      223.90     30.04 o 
   1   2  43      111.85      113.20     31.76 o 
   2   2  43      281.63      284.69     50.44 o 
  -7   3  43      222.29      237.46     23.01 o 
  -6   3  43      702.68      648.57     35.46 o 
  -5   3  43      940.49      988.28     55.50 o 
  -4   3  43       88.89       78.93     24.09 o 
  -3   3  43       24.06        3.84     26.19 o 
  -2   3  43      328.64      315.40     29.90 o 
  -1   3  43      415.15      383.77     53.04 o 
   0   3  43      427.50      587.50     99.62 o 
   1   3  43      298.23      367.33     53.02 o 
  -6   4  43       80.81       55.65     17.53 o 
  -5   4  43       71.49      100.31     17.20 o 
  -4   4  43      547.94      566.29     38.45 o 
  -3   4  43      260.68      279.85     43.24 o 
  -2   4  43       42.19        5.07     49.54 o 
  -1   4  43      513.89      675.73     59.09 o 
  -9   0  44      562.43      475.63    146.00 o 
  -8   0  44       21.48       36.02     38.23 o 
  -7   0  44     3559.79     3436.07    257.57 o 
  -6   0  44       17.79       52.40     38.18 o 
  -5   0  44       10.68       23.77     47.51 o 
  -4   0  44     1108.31     1214.88     86.58 o 
  -3   0  44     1162.30     1169.76     84.87 o 
  -2   0  44       48.51       21.18     36.22 o 
  -1   0  44       38.58       69.55     35.49 o 
   0   0  44      106.51      122.31     60.08 o 
   1   0  44      531.67      565.21     60.55 o 
   2   0  44      109.15       97.84     68.02 o 
  -9   1  44      345.50      408.21     73.60 o 
  -8   1  44       22.81        2.95     35.66 o 
  -7   1  44        4.31       11.30     26.64 o 
  -6   1  44      851.21      894.69     63.79 o 
  -5   1  44      803.01      800.00     50.87 o 
  -4   1  44      265.01      332.04     32.30 o 
  -3   1  44        2.11        0.76     21.40 o 
  -2   1  44      231.52      254.04     30.46 o 
  -1   1  44      507.10      607.18     41.58 o 
   0   1  44     1020.28      907.14     55.35 o 
   1   1  44       16.81       17.57     25.51 o 
   2   1  44       23.72        1.61     31.48 o 
  -8   2  44       77.66       74.16     27.90 o 
  -7   2  44       40.05       45.32     18.92 o 
  -6   2  44       24.65       58.54     24.37 o 
  -5   2  44        0.59       -7.04     28.56 o 
  -4   2  44      615.69      598.06     56.41 o 
  -3   2  44       10.66       55.70     27.69 o 
  -2   2  44       66.58       97.64     24.92 o 
  -1   2  44        6.07      -40.11     21.83 o 
   0   2  44      303.90      353.55     34.35 o 
   1   2  44      208.75      305.32     32.61 o 
   2   2  44      230.31      251.81     30.54 o 
  -7   3  44        2.10      -13.58     17.41 o 
  -6   3  44       56.93       59.77     23.72 o 
  -5   3  44      270.26      329.03     32.93 o 
  -4   3  44      566.75      573.78     41.31 o 
  -3   3  44       28.23       35.18     38.15 o 
  -2   3  44       21.55       30.49     20.62 o 
  -1   3  44        2.29       14.69     20.61 o 
   0   3  44       76.81        5.69     81.69 o 
  -4   4  44       19.78       10.30     22.39 o 
  -3   4  44        3.45       47.04     32.95 o 
  -2   4  44       74.91       74.68     36.19 o 
  -8   1  45      101.79      140.49     43.90 o 
  -7   1  45      449.76      493.19     47.78 o 
  -6   1  45      758.76      764.02     58.77 o 
  -5   1  45      161.93      217.10     30.76 o 
  -4   1  45       36.28       80.28     24.76 o 
  -3   1  45       84.62       78.88     25.41 o 
  -2   1  45     1017.69      987.54     54.67 o 
  -1   1  45      213.01      193.26     28.78 o 
   0   1  45      675.81      683.93     47.98 o 
   1   1  45       21.11        3.97     24.18 o 
  -7   2  45      446.78      443.84     59.90 o 
  -6   2  45      289.46      368.67     44.01 o 
  -5   2  45      158.77      176.42     44.77 o 
  -4   2  45      191.49      155.97     33.39 o 
  -3   2  45      226.55      219.01     28.85 o 
  -2   2  45       34.10       30.83     23.26 o 
  -1   2  45       12.65       14.73     44.35 o 
   0   2  45       42.13       24.73     24.42 o 
   1   2  45      419.83      488.21     57.47 o 
  -6   3  45      314.80      271.96     24.76 o 
  -5   3  45      145.74      111.42     26.22 o 
  -4   3  45      240.22      193.80     28.02 o 
  -3   3  45        0.50        5.83     20.55 o 
  -2   3  45       29.49       -6.15     24.11 o 
  -1   3  45       40.00       19.11     24.97 o 
  -8   0  46      620.58      778.51     82.31 o 
  -7   0  46      113.64      111.42     61.33 o 
  -6   0  46       81.97      113.92     42.21 o 
  -5   0  46      113.96      102.48     37.73 o 
  -4   0  46      211.29      174.24     41.19 o 
  -3   0  46      572.43      585.68     60.09 o 
  -2   0  46       18.71       31.99     35.49 o 
  -1   0  46      328.04      403.47     52.27 o 
   0   0  46     1290.86     1438.31    100.34 o 
   1   0  46     1360.73     1494.59    105.59 o 
  -7   1  46       17.80        8.36     28.53 o 
  -6   1  46      410.47      445.75     45.51 o 
  -5   1  46      582.68      564.41     62.90 o 
  -4   1  46      206.70      234.82     32.02 o 
  -3   1  46       63.55       51.06     25.42 o 
  -2   1  46       59.59       28.40     24.05 o 
  -1   1  46      517.58      534.46     40.76 o 
   0   1  46      312.76      339.85     35.82 o 
   1   1  46      265.29      243.92     33.18 o 
  -7   2  46      516.44      537.41     57.10 o 
  -6   2  46      639.84      593.13     54.47 o 
  -5   2  46      217.21      238.61     39.52 o 
  -4   2  46       33.40       72.57     33.89 o 
  -3   2  46      795.31      895.05     72.30 o 
  -2   2  46      385.22      479.44     68.22 o 
  -1   2  46      178.27      263.71     33.31 o 
   0   2  46        1.81       16.97     23.77 o 
  -5   3  46        5.12      -24.65     21.82 o 
  -4   3  46        3.30       -3.06     22.31 o 
  -3   3  46       78.65       72.23     27.49 o 
  -2   3  46        3.15        8.02     61.82 o 
  -7   1  47       68.77       44.24     34.48 o 
  -6   1  47        9.43       -0.50     29.22 o 
  -5   1  47      750.07      705.04     52.48 o 
  -4   1  47      595.96      600.71     43.03 o 
  -3   1  47       65.72       63.92     26.48 o 
  -2   1  47       94.40      118.11     27.25 o 
  -1   1  47        7.94       33.41     26.00 o 
   0   1  47        2.07       40.43     26.17 o 
  -6   2  47       17.23       21.60     33.13 o 
  -5   2  47        2.46      -26.18     30.26 o 
  -4   2  47      390.90      385.54     47.44 o 
  -3   2  47      294.47      343.83     35.41 o 
  -2   2  47      124.85      119.83     27.69 o 
  -1   2  47        2.82      -38.83     22.80 o 
  -6   0  48       32.19       42.96     45.06 o 
  -5   0  48       46.17      106.44     40.29 o 
  -4   0  48      619.34      723.99     71.95 o 
  -3   0  48      907.76     1065.49     93.20 o 
  -2   0  48      777.13      774.39     77.28 o 
  -1   0  48      620.77      639.71     70.44 o 
  -6   1  48      147.93      205.84     36.59 o 
  -5   1  48      217.54      227.12     35.26 o 
  -4   1  48      138.88      108.36     28.73 o 
  -3   1  48      264.79      283.20     34.96 o 
  -2   1  48      148.94      164.22     59.30 o 
  -1   1  48      191.98      211.17     35.26 o 
  -4   2  48       59.96       73.18     32.81 o 
  -3   2  48      267.79      251.35     32.88 o 
                                                 
